# Supplementary material for: Causal Association of Dietary Habits With Thyroid Diseases: Univariate and Multivariate Mendelian Randomization Studies
Source: Food Sci Nutr. 2026 Feb 15;14(2):e71473. doi: 10.1002/fsn3.71473 (PMC12907581; doi:10.1002/fsn3.71473)
Supplement: Supplementary file 1 — Table S1: fsn371473‐sup‐0001‐TableS1‐S34.xlsx. [file FSN3-14-e71473-s001.xlsx]

## Sheet: Table S1
Table S1. Data resources of 45 dietary habits.
Dietary habits	GWAS ID	Sample size	Types of diet	ACE touchscreen question
Cereal intake	ukb-b-15926	441640	Cereal	"How many bowls of cereal do you eat a WEEK?"
Cereal type: Bran cereal (e.g. All Bran, Branflakes)	ukb-d-1468_1	299898	Cereal	"What type of cereal do you mainly eat?"(If you eat more than one type of cereal, please select the one that you eat the most.)
Cereal type: Biscuit cereal (e.g. Weetabix)	ukb-d-1468_2	299898	Cereal
Cereal type: Oat cereal (e.g. Ready Brek, porridge)	ukb-d-1468_3	299898	Cereal
Cereal type: Muesli	ukb-d-1468_4	299898	Cereal
Cereal type: Other (e.g. Cornflakes, Frosties)	ukb-d-1468_5	299898	Cereal
Bread intake	ukb-b-11348	452236	Bread	"How many slices of bread do you eat each WEEK?" (For other types of bread: - one bread roll = 2 slices; - one pitta bread = 2 slices)
Bread type: White	ukb-d-1448_1	348424	Bread	"What type of bread do you mainly eat?"(If you eat more than one type of bread, please select the one that you eat the most.)
Bread type: Brown	ukb-d-1448_2	348424	Bread
Bread type: Wholemeal or wholegrain	ukb-d-1448_3	348424	Bread
Bread type: Other type of bread	ukb-d-1448_4	348424	Bread
Fresh fruit intake	ukb-b-3881	446462	Fruit and vegetables	"About how many pieces of FRESH fruit would you eat per DAY? (Count one apple, one banana, 10 grapes etc as one piece; put '0' if you do not eat any)"
Dried fruit intake	ukb-b-16576	421764	Fruit and vegetables	"About how many pieces of DRIED fruit would you eat per DAY? (Count one prune, one dried apricot, 10 raisins as one piece; put '0' if you do not eat any)"
Salad / raw vegetable intake	ukb-b-1996	435435	Fruit and vegetables	"On average how many heaped tablespoons of SALAD or RAW vegetables would you eat per DAY? (Include lettuce, tomato in sandwiches; put '0' if you do not eat any)"
Cooked vegetable intake	ukb-b-8089	448651	Fruit and vegetables	"On average how many heaped tablespoons of COOKED vegetables would you eat per DAY? (Do not include potatoes; put '0' if you do not eat any)"
Age when last ate meat	ukb-b-9791	17236	Meat and fish	"How old were you when you last ate any kind of meat? (Enter "0" if you have never eaten meat in your lifetime)"
Beef intake	ukb-b-2862	461053	Meat and fish	"How often do you eat beef? (Do not count processed meats)"
lamb/mutton intake	ukb-b-14179	460006	Meat and fish	"How often do you eat lamb/mutton? (Do not count processed meats)"
pork intake	ukb-b-5640	460162	Meat and fish	"How often do you eat pork? (Do not count processed meats such as bacon or ham)"
Poultry intake	ukb-b-8006	461900	Meat and fish	"How often do you eat chicken, turkey or other poultry? (Do not count processed meats)"
Processed meat intake	ukb-b-6324	461981	Meat and fish	"How often do you eat processed meats (such as bacon, ham, sausages, meat pies, kebabs, burgers, chicken nuggets)?"
Oily fish intake	ukb-b-2209	460443	Meat and fish	"How often do you eat oily fish? (e.g. sardines, salmon, mackerel, herring)"
Non-oily fish intake	ukb-b-17627	460880	Meat and fish	"How often do you eat other types of fish? (e.g. cod, tinned tuna, haddock)"
Cheese intake	ukb-b-1489	451486	Diary products	"How often do you eat cheese? (Include cheese in pizzas, quiches, cheese sauce etc)"
Milk type used: Full cream	ukb-d-1418_1	360806	Diary products	"What type of milk do you mainly use?"If you use more than one type of milk, please select the one that you drink the most.
Milk type used: Semi-skimmed	ukb-d-1418_2	360806	Diary products
Milk type used: Skimmed	ukb-d-1418_3	360806	Diary products
Milk type used: Soya	ukb-d-1418_4	360806	Diary products
Milk type used: Other type of milk	ukb-d-1418_5	360806	Diary products
Milk type used: Never/rarely have milk	ukb-d-1418_6	360806	Diary products
Coffee intake	ukb-b-5237	428860	Drinks	"How many cups of coffee do you drink each DAY? (Include decaffeinated coffee)"
Coffee type: Decaffeinated coffee (any type)	ukb-d-1508_1	283449	Drinks	"What type of coffee do you usually drink?"If you drink more than one type of coffee, please select the one that you drink the most.
Coffee type: Instant coffee	ukb-d-1508_2	283449	Drinks
Coffee type: Ground coffee (include espresso, filter etc)	ukb-d-1508_3	283449	Drinks
Coffee type: Other type of coffee	ukb-d-1508_4	283449	Drinks
Tea intake	ukb-b-6066	447485	Drinks	"How many cups of tea do you drink each DAY? (Include black and green tea)"
Water intake	ukb-b-14898	427588	Drinks	"How many glasses of water do you drink each DAY? "
Hot drink temperature	ukb-b-14203	457873	Drinks	"How do you like your hot drinks? (Such as coffee or tea)"
Alcohol usually taken with meals	ukb-b-16878	235645	Drinks	"When you drink alcohol is it usually with meals?"
Average weekly red wine intake	ukb-b-5239	327026	Drinks	"In an average WEEK, how many glasses of RED wine would you drink? (There are six glasses in an average bottle)"
Average weekly spirits intake	ukb-b-1707	326565	Drinks	"In an average WEEK, how many measures of spirits or liqueurs would you drink? (there are 25 standard measures in a normal sized bottle; spirits include drinks such as whisky, gin, rum, vodka, brandy)"
Average weekly fortified wine intake	ukb-b-1070	327563	Drinks	"In an average WEEK, how many glasses of fortified wine would you drink? (There are 12 glasses in an average bottle) (Fortified wines include drinks such as sherry, port, vermouth)"
Average weekly beer plus cider intake	ukb-b-5174	327634	Drinks	"In an average WEEK, how many pints of beer or cider would you drink? (Include bitter, lager, stout, ale, Guinness)"
Average weekly champagne plus white wine intake	ukb-b-5716	326801	Drinks	"In an average WEEK, how many glasses of WHITE wine or champagne would you drink? (There are six glasses in an average bottle)"
Salt added to food	ukb-b-8121	462630	Salt	"Do you add salt to your food? (Do not include salt used in cooking)"

## Sheet: Table S2
Table S2. Causality of genetically determined 45 dietary habits on hypothyroidism(strict autoimmune) using IVW.
exposure	outcome	method	nsnp	b	se	pval	lo_ci	up_ci	or	or_lci95	or_uci95	p_fdr	Q	Q_df	Heterogeneity_pval
Average weekly fortified wine intake	hypothyroidism(strict autoimmune)	Inverse variance weighted	22	-0.0197271	0.282355789705982	0.9443	-0.573144	0.533690274886982	0.980466232562491	0.563749981624447	1.70521341823419	0.998977	29.6744395161765	21	0.098728
Bread intake	hypothyroidism(strict autoimmune)	Inverse variance weighted (multiplicative random effects)	105	0.00822897744293624	0.0759735464171359	0.913747	-0.140679	0.157137128420523	1.00826292854153	0.868767990755152	1.17015606455239	0.998977	146.777969467802	104	0.00367538
lamb/mutton intake	hypothyroidism(strict autoimmune)	Inverse variance weighted (multiplicative random effects)	127	-0.198184	0.0967505685377384	0.0405205	-0.387815	-0.0085531	0.820218740518162	0.678537635949898	0.991483370491885	0.287987	190.91876982589	126	0.000169125
Hot drink temperature	hypothyroidism(strict autoimmune)	Inverse variance weighted (multiplicative random effects)	202	-0.0862079	0.0928583051500519	0.35321	-0.26821	0.0957944251734888	0.917403526399218	0.764747067140743	1.10053279889837	0.719353	326.273764697182	201	5.35867e-08
Cheese intake	hypothyroidism(strict autoimmune)	Inverse variance weighted (multiplicative random effects)	196	-0.221662	0.0551390263876428	5.81848e-05	-0.329734	-0.113589	0.801186219279733	0.719114728552325	0.892624406756321	0.00261831	361.571199641693	195	4.35256e-12
Water intake	hypothyroidism(strict autoimmune)	Inverse variance weighted (multiplicative random effects)	151	0.136058579220453	0.0823874178446716	0.098647	-0.0254208	0.29753791819601	1.14574900871283	0.974899627190325	1.34653943273091	0.39208	324.933662105018	150	6.00681e-15
Cereal intake	hypothyroidism(strict autoimmune)	Inverse variance weighted (multiplicative random effects)	170	-0.00878685	0.0690978425225535	0.89881	-0.144219	0.126644923124403	0.991251643308774	0.86569846874808	1.1350139290223	0.998977	275.557520649685	169	4.17762e-07
Dried fruit intake	hypothyroidism(strict autoimmune)	Inverse variance weighted (multiplicative random effects)	148	-0.0907561	0.0870585517453229	0.297193	-0.261391	0.0798786893017261	0.913240448539559	0.769979926819389	1.08315566133501	0.685805	284.360653531321	147	8.28797e-11
Alcohol usually taken with meals	hypothyroidism(strict autoimmune)	Inverse variance weighted (multiplicative random effects)	147	-0.357144	0.103548910457644	0.00056258	-0.5601	-0.154189	0.699671397388268	0.571151745349197	0.857110335929992	0.0126581	224.234311098259	146	3.36443e-05
Average weekly spirits intake	hypothyroidism(strict autoimmune)	Inverse variance weighted (multiplicative random effects)	43	0.0517897249099723	0.10713953073761	0.628822	-0.158204	0.261783205155688	1.05315426712047	0.853675823242593	1.29924484231161	0.943233	63.0620760686353	42	0.0193212
Non-oily fish intake	hypothyroidism(strict autoimmune)	Inverse variance weighted (multiplicative random effects)	67	-0.0587896	0.130254614773369	0.651742	-0.314089	0.196509482926353	0.942905171331368	0.73045430193831	1.21714686293753	0.946077	129.561147337054	66	4.97212e-06
Salad / raw vegetable intake	hypothyroidism(strict autoimmune)	Inverse variance weighted (multiplicative random effects)	105	-0.0690656	0.117190156564164	0.555629	-0.298758	0.160627145306443	0.933265491731526	0.741738689426894	1.17424706365237	0.926049	167.550012244232	104	7.85189e-05
Oily fish intake	hypothyroidism(strict autoimmune)	Inverse variance weighted (multiplicative random effects)	162	-0.1318	0.0719654229845954	0.0670348	-0.272853	0.0092518281253893	0.876515929389669	0.761204958157749	1.00929475858015	0.377071	324.123297263957	161	4.70631e-13
Beef intake	hypothyroidism(strict autoimmune)	Inverse variance weighted (multiplicative random effects)	96	-0.0121244	0.110176194914575	0.912373	-0.22807	0.203820963363786	0.987948825460069	0.796068755428624	1.2260786208126	0.998977	176.16073947588	95	8.39529e-07
Fresh fruit intake	hypothyroidism(strict autoimmune)	Inverse variance weighted (multiplicative random effects)	141	0.333884142088082	0.123763837557169	0.00698094	0.0913070204760311	0.576461263700132	1.39638135237456	1.09560532689601	1.77972928151387	0.0785356	305.529536552747	140	2.37838e-14
Average weekly beer plus cider intake	hypothyroidism(strict autoimmune)	Inverse variance weighted (multiplicative random effects)	102	0.0276716462903945	0.0965397975443776	0.774392	-0.161546	0.216889649477375	1.02805806231627	0.850827088847792	1.24220701638069	0.972058	153.294197071507	101	0.000615562
Coffee intake	hypothyroidism(strict autoimmune)	Inverse variance weighted (multiplicative random effects)	113	-0.0130417	0.0892546527553363	0.883828	-0.187981	0.161897380749385	0.987042936319791	0.828630568684515	1.17573958161532	0.998977	222.002801930071	112	2.96576e-09
Average weekly red wine intake	hypothyroidism(strict autoimmune)	Inverse variance weighted (multiplicative random effects)	94	-0.0941526	0.0917497903446905	0.304802	-0.273982	0.0856769449743488	0.910143823551002	0.760345584066412	1.08945431775623	0.685805	171.971841543822	93	1.20638e-06
pork intake	hypothyroidism(strict autoimmune)	Inverse variance weighted (multiplicative random effects)	82	-0.281369	0.140225504200852	0.044798	-0.556211	-0.00652704	0.754749763444971	0.573377473553223	0.993494219244669	0.287987	161.471791060097	81	2.75002e-07
Average weekly champagne plus white wine intake	hypothyroidism(strict autoimmune)	Inverse variance weighted (multiplicative random effects)	46	0.0001761355466905	0.137385311969448	0.998977	-0.269099	0.269451347006809	1.00017615105947	0.764067551207461	1.30924593194315	0.998977	90.8799117873372	45	6.13439e-05
Tea intake	hypothyroidism(strict autoimmune)	Inverse variance weighted (multiplicative random effects)	132	-0.0872651	0.0618342974961079	0.158164	-0.20846	0.0339301425875018	0.916434134609377	0.811833260923006	1.03451233584884	0.497635	224.395127150204	131	7.05423e-07
Processed meat intake	hypothyroidism(strict autoimmune)	Inverse variance weighted (multiplicative random effects)	120	-0.118856	0.0889263423342329	0.181363	-0.293152	0.0554394709172757	0.887935512169458	0.745908909819839	1.05700503559083	0.508647	272.280059248438	119	4.98322e-14
Poultry intake	hypothyroidism(strict autoimmune)	Inverse variance weighted (multiplicative random effects)	77	-0.0353091	0.100487987190943	0.725306	-0.232266	0.16164739813874	0.965307035491187	0.79273561482078	1.17544570389896	0.972058	108.47567494482	76	0.00856736
Cooked vegetable intake	hypothyroidism(strict autoimmune)	Inverse variance weighted (multiplicative random effects)	88	-0.172393	0.100220727371776	0.0854074	-0.368826	0.0240391917211174	0.841647975152013	0.691545687739434	1.02433046237776	0.39208	114.313670609905	87	0.0264346
Salt added to food	hypothyroidism(strict autoimmune)	Inverse variance weighted (multiplicative random effects)	235	0.0549143828919812	0.0523567426591927	0.294247	-0.0477048	0.157533598503999	1.05645016059583	0.953415162509245	1.17062008840469	0.685805	350.539465023458	234	1.19853e-06
Age when last ate meat	hypothyroidism(strict autoimmune)	Inverse variance weighted	11	0.0244219756429134	0.0460497068918799	0.595877	-0.0658354	0.114679401150998	1.0247226346632	0.93628491742594	1.12151382388807	0.940159	7.98183054376484	10	0.630612
Milk type used: Full cream	hypothyroidism(strict autoimmune)	Inverse variance weighted (multiplicative random effects)	25	-1.36834	0.81516761321249	0.0932299	-2.96607	0.229387463565861	0.254528858032208	0.051505350668834	1.2578293076331	0.39208	64.6185975284921	24	1.38433e-05
Milk type used: Semi-skimmed	hypothyroidism(strict autoimmune)	Inverse variance weighted	13	1.21233052193811	0.42400112088403	0.00424627	0.381288325005413	2.04337271887081	3.36130913612477	1.46416970129346	7.71659125210336	0.0636941	15.5976496861857	12	0.210367
Milk type used: Skimmed	hypothyroidism(strict autoimmune)	Inverse variance weighted (multiplicative random effects)	29	0.320205578775733	0.458797467458225	0.485225	-0.579037	1.21944861499385	1.37741090167829	0.560437552024005	3.38532060389299	0.909797	97.0547562683181	28	1.51235e-09
Milk type used: Soya	hypothyroidism(strict autoimmune)	Inverse variance weighted (multiplicative random effects)	24	0.516976399254161	1.00196349222141	0.60588	-1.44687	2.48082484400813	1.6769495505836	0.235305162008964	11.9511181615957	0.940159	49.3202730203233	23	0.00113032
Milk type used: Other type of milk	hypothyroidism(strict autoimmune)	Inverse variance weighted	12	-3.1856	1.29714046144788	0.0140546	-5.728	-0.643205	0.0413534169585998	0.00325359242901023	0.525605198396664	0.126492	13.6656824728383	11	0.252048
Milk type used: Never/rarely have milk	hypothyroidism(strict autoimmune)	Inverse variance weighted	18	0.0319485501958996	0.966741774564979	0.973637	-1.86287	1.92676242834326	1.0324643838483	0.15522721566327	6.86724102703515	0.998977	26.0433552974017	17	0.0736743
Bread type: White	hypothyroidism(strict autoimmune)	Inverse variance weighted (multiplicative random effects)	115	0.0300841200578567	0.166354965943893	0.856491	-0.295972	0.356139853307887	1.03054121949448	0.743808542070642	1.42780721786374	0.998977	222.104548504779	114	5.82891e-09
Bread type: Brown	hypothyroidism(strict autoimmune)	Inverse variance weighted (multiplicative random effects)	17	0.553085902311807	0.609373733676241	0.364074	-0.641287	1.74745842031724	1.73860992856267	0.526614437582682	5.73999546532008	0.719353	27.4550385584085	16	0.0366942
Bread type: Wholemeal or wholegrain	hypothyroidism(strict autoimmune)	Inverse variance weighted (multiplicative random effects)	79	-0.0601931	0.190528115577917	0.752057	-0.433628	0.313242010700389	0.941582700333966	0.648153192516732	1.36785252592166	0.972058	172.062745088414	78	4.80826e-09
Bread type: Other type of bread	hypothyroidism(strict autoimmune)	Inverse variance weighted	18	0.0218218240408769	0.856095068511607	0.979664	-1.65612	1.69976815832363	1.02206166142914	0.190877291506585	5.47267844969003	0.998977	22.8310420154131	17	0.154832
Cereal type: Bran cereal (e.g. All Bran, Branflakes)	hypothyroidism(strict autoimmune)	Inverse variance weighted (multiplicative random effects)	13	-0.411401	0.648536951361546	0.525851	-1.68253	0.859731725712127	0.662721326646428	0.185902465167389	2.36252680348559	0.910127	28.7081689336329	12	0.00435245
Cereal type: Biscuit cereal (e.g. Weetabix)	hypothyroidism(strict autoimmune)	Inverse variance weighted (multiplicative random effects)	27	-0.600929	0.418977027162708	0.151493	-1.42212	0.220266017847217	0.548302051293075	0.241201178385119	1.24640825333025	0.497635	64.3099477212272	26	4.30222e-05
Cereal type: Oat cereal (e.g. Ready Brek, porridge)	hypothyroidism(strict autoimmune)	Inverse variance weighted (multiplicative random effects)	19	0.106884163984083	0.378501864543244	0.777646	-0.634979	0.848747818488842	1.11280534407569	0.529946357129966	2.33671902286464	0.972058	29.2533295535693	18	0.0453696
Cereal type: Muesli	hypothyroidism(strict autoimmune)	Inverse variance weighted (multiplicative random effects)	50	-0.333273	0.240531453725678	0.165878	-0.804715	0.13816866731804	0.716574555509947	0.44721552967183	1.14816919256152	0.497635	92.1771123643847	49	0.000186578
Cereal type: Other (e.g. Cornflakes, Frosties)	hypothyroidism(strict autoimmune)	Inverse variance weighted (multiplicative random effects)	48	0.247938673975211	0.275228117114984	0.367669	-0.291508	0.787385783520581	1.28138134776011	0.747135711060679	2.19764379359746	0.719353	104.992892625402	47	2.55914e-06
Coffee type: Decaffeinated coffee (any type)	hypothyroidism(strict autoimmune)	Inverse variance weighted (multiplicative random effects)	18	0.606798503938058	0.465254589508034	0.192156	-0.3051	1.5186974993738	1.8345486866706	0.737049303481565	4.56627374568709	0.508647	37.455187527683	17	0.0029183
Coffee type: Instant coffee	hypothyroidism(strict autoimmune)	Inverse variance weighted (multiplicative random effects)	29	0.0874138195018224	0.292035171513423	0.764691	-0.484975	0.659802755668132	1.09134820745787	0.615712517554822	1.93441074521512	0.972058	64.5212951030043	28	0.00010444
Coffee type: Ground coffee (include espresso, filter etc)	hypothyroidism(strict autoimmune)	Inverse variance weighted (multiplicative random effects)	95	-0.312311	0.192408816604698	0.104555	-0.689432	0.0648105440910933	0.731754110219116	0.501861036667547	1.06695686395213	0.39208	237.510596991565	94	2.12757e-14
Coffee type: Other type of coffee	hypothyroidism(strict autoimmune)	Inverse variance weighted	5	1.67643716012074	2.6206764686742	0.52237	-3.46009	6.81296303872217	5.34647336864813	0.0314269737413204	909.561885180189	0.910127	7.92319686486444	4	0.0944325

## Sheet: Table S3
Table S3. Causality of genetically determined 45 dietary habits on hypothyroidism(drug reimbursement) using IVW.
exposure	outcome	method	nsnp	b	se	pval	lo_ci	up_ci	or	or_lci95	or_uci95	p_fdr	Q	Q_df	Heterogeneity_pval
Average weekly fortified wine intake	hypothyroidism(drug reimbursement)	Inverse variance weighted	22	-0.378541	0.610430465805854	0.535177	-1.57499	0.817902260485619	0.684859581329081	0.207010623562992	2.26574191249427	0.721864	31.7132890036702	21	0.0625788
Bread intake	hypothyroidism(drug reimbursement)	Inverse variance weighted	106	0.0916483366742844	0.135305511662047	0.498188	-0.17355	0.356847139531896	1.09597933856547	0.840674724446571	1.42881744345668	0.700577	109.864660345615	105	0.353274
lamb/mutton intake	hypothyroidism(drug reimbursement)	Inverse variance weighted	128	-0.334282	0.173224718762908	0.0536365	-0.673803	0.00523821501066996	0.715851716188844	0.509766407581005	1.00525195844546	0.301705	141.231000892704	127	0.183244
Hot drink temperature	hypothyroidism(drug reimbursement)	Inverse variance weighted	199	-0.253156	0.155301667780536	0.103082	-0.557547	0.0512355846869725	0.77634700748091	0.572611986536128	1.05257083364694	0.388426	205.151027843079	198	0.348814
Cheese intake	hypothyroidism(drug reimbursement)	Inverse variance weighted (multiplicative random effects)	193	-0.380784	0.0922289360791584	3.64846e-05	-0.561553	-0.200015	0.68332541602414	0.5703227806399	0.818718171595155	0.00164181	226.223092218823	192	0.0459137
Water intake	hypothyroidism(drug reimbursement)	Inverse variance weighted (multiplicative random effects)	147	0.304805070995666	0.132961336716807	0.0218806	0.044200851030724	0.565409290960607	1.35636058321751	1.04519226175081	1.7601680561856	0.28433	184.511494005822	146	0.0170193
Cereal intake	hypothyroidism(drug reimbursement)	Inverse variance weighted	165	0.0873338834759305	0.124708711308065	0.483738	-0.157095	0.331762957639737	1.09126097290594	0.854622702822624	1.39342250920143	0.700577	193.799623634406	164	0.0557561
Dried fruit intake	hypothyroidism(drug reimbursement)	Inverse variance weighted (multiplicative random effects)	147	-0.153951	0.149311691820026	0.302506	-0.446602	0.138699481271857	0.85731365569928	0.639798273056777	1.14877881857496	0.604166	189.690840384433	146	0.00873028
Alcohol usually taken with meals	hypothyroidism(drug reimbursement)	Inverse variance weighted (multiplicative random effects)	148	-0.921331	0.23804009920818	0.000108618	-1.38789	-0.454773	0.39798889456371	0.249601465367357	0.634592268771024	0.00244391	275.767627279467	147	6.78853e-10
Average weekly spirits intake	hypothyroidism(drug reimbursement)	Inverse variance weighted (multiplicative random effects)	43	0.0201127184005626	0.236126471485494	0.93212	-0.442695	0.482920602512131	1.02031634197135	0.642302973218325	1.62080121235861	0.942535	70.0219074065054	42	0.00427506
Non-oily fish intake	hypothyroidism(drug reimbursement)	Inverse variance weighted	65	-0.0791878	0.221031127246575	0.720145	-0.512409	0.354033208999488	0.923866405668108	0.599050839922091	1.42480250195979	0.830936	79.9156874026864	64	0.0865298
Salad / raw vegetable intake	hypothyroidism(drug reimbursement)	Inverse variance weighted	106	-0.104477	0.199639664432957	0.600746	-0.495771	0.286816724729679	0.900795499648487	0.609101255534364	1.33218003544435	0.750933	112.988054116654	105	0.279752
Oily fish intake	hypothyroidism(drug reimbursement)	Inverse variance weighted (multiplicative random effects)	163	-0.244991	0.120139185637928	0.041427	-0.480464	-0.00951869	0.782711195762484	0.618496158541405	0.990526468938328	0.28433	209.458334150936	162	0.00710359
Beef intake	hypothyroidism(drug reimbursement)	Inverse variance weighted	96	0.091763514098961	0.184259981882054	0.618476	-0.269386	0.452913078587786	1.09611	0.763848314781125	1.57288746297262	0.752201	111.551434977832	95	0.117992
Fresh fruit intake	hypothyroidism(drug reimbursement)	Inverse variance weighted	138	0.285665019792605	0.191541407508092	0.135856	-0.0897561	0.661086178508466	1.33064664029933	0.914154084691281	1.93689500598562	0.470272	160.921237694051	137	0.0795055
Average weekly beer plus cider intake	hypothyroidism(drug reimbursement)	Inverse variance weighted (multiplicative random effects)	102	0.0388008125254135	0.193586488102802	0.841143	-0.340629	0.418230329206905	1.03956339501879	0.711322970443382	1.51927056649016	0.880266	141.113891345114	101	0.00519701
Coffee intake	hypothyroidism(drug reimbursement)	Inverse variance weighted (multiplicative random effects)	115	0.137000669567338	0.158744093756782	0.388122	-0.174138	0.44813909333063	1.14682891639933	0.840181151207394	1.56539641671275	0.661665	165.449567848322	114	0.00117998
Average weekly red wine intake	hypothyroidism(drug reimbursement)	Inverse variance weighted (multiplicative random effects)	93	-0.280907	0.172574633821291	0.10358	-0.619153	0.0573397587917752	0.755098916186721	0.538400374114872	1.05901555912498	0.388426	135.87495887608	92	0.00201458
pork intake	hypothyroidism(drug reimbursement)	Inverse variance weighted	82	-0.26499	0.218751577129961	0.225751	-0.693743	0.163762739433642	0.767213352213215	0.499701957686607	1.17793480445677	0.604166	90.0611840316945	81	0.22998
Average weekly champagne plus white wine intake	hypothyroidism(drug reimbursement)	Inverse variance weighted (multiplicative random effects)	45	-0.26799	0.266031021076072	0.31376	-0.789411	0.253431002695035	0.764915584262144	0.454112370286183	1.28843847763576	0.604166	74.3942700263299	44	0.00282882
Tea intake	hypothyroidism(drug reimbursement)	Inverse variance weighted (multiplicative random effects)	131	0.113453621816084	0.117837173258266	0.335648	-0.117507	0.344414481402284	1.12013993763165	0.889134076375111	1.41116341530036	0.604166	184.123438923355	130	0.00126795
Processed meat intake	hypothyroidism(drug reimbursement)	Inverse variance weighted (multiplicative random effects)	120	0.0438936509176561	0.143954525453589	0.760432	-0.238257	0.326044520806691	1.04487122788317	0.78799997648047	1.38547705005565	0.84712	165.718764053038	119	0.00301992
Poultry intake	hypothyroidism(drug reimbursement)	Inverse variance weighted	78	0.324572188222586	0.192782994077311	0.0922563	-0.0532825	0.702426856614116	1.3834386680067	0.9481121517706	2.01864573148013	0.388426	92.8722008249236	77	0.105052
Cooked vegetable intake	hypothyroidism(drug reimbursement)	Inverse variance weighted	88	0.269951106635655	0.191165468557458	0.157911	-0.104733	0.644635425008273	1.30990040372983	0.900564750645404	1.90529228071816	0.473732	95.9322140300819	87	0.240274
Salt added to food	hypothyroidism(drug reimbursement)	Inverse variance weighted (multiplicative random effects)	233	0.114998702463751	0.10018568352164	0.251028	-0.0813652	0.311362642166165	1.12187198190143	0.921856933469253	1.3652842410578	0.604166	289.24760935084	232	0.00627425
Age when last ate meat	hypothyroidism(drug reimbursement)	Inverse variance weighted (multiplicative random effects)	11	0.135050897578483	0.132301126973594	0.307357	-0.124259	0.394361106446727	1.14459503998465	0.883150800214562	1.48343613031791	0.604166	18.9718248226675	10	0.040622
Milk type used: Full cream	hypothyroidism(drug reimbursement)	Inverse variance weighted	25	0.305472418773975	1.15067494676954	0.790646	-1.94985	2.56079531444228	1.35726604953617	0.142295346438054	12.946109450076	0.84712	29.4053832281924	24	0.205247
Milk type used: Semi-skimmed	hypothyroidism(drug reimbursement)	Inverse variance weighted	13	0.391762484345148	0.933831305293735	0.674835	-1.43855	2.22207184272087	1.47958624476869	0.237272294827725	9.22642678235231	0.799147	17.2937	12	0.138879
Milk type used: Skimmed	hypothyroidism(drug reimbursement)	Inverse variance weighted (multiplicative random effects)	28	0.51990061974326	0.710875078356007	0.464564	-0.873415	1.91321577332103	1.68186049766516	0.417523464517034	6.77484015629759	0.700577	49.5889170055984	27	0.00507453
Milk type used: Soya	hypothyroidism(drug reimbursement)	Inverse variance weighted	22	1.67741917539284	1.70954991036431	0.326492	-1.6733	5.02813699970689	5.3517262659386	0.187627127699699	152.648363681064	0.604166	27.6131962541633	21	0.151466
Milk type used: Other type of milk	hypothyroidism(drug reimbursement)	Inverse variance weighted (multiplicative random effects)	12	-5.85797	3.35326886152493	0.0806474	-12.4304	0.714441184881693	0.00285704963231032	3.99537645240333e-06	2.04304467894994	0.388426	20.484848575523	11	0.0391182
Milk type used: Never/rarely have milk	hypothyroidism(drug reimbursement)	Inverse variance weighted	18	3.45225077688452	1.71590484864531	0.0442291	0.089077273539703	6.81542428022934	31.5713725139469	1.09316512580141	911.803293837854	0.28433	18.7835838343779	17	0.341095
Bread type: White	hypothyroidism(drug reimbursement)	Inverse variance weighted (multiplicative random effects)	113	0.0859036577061442	0.302712977706167	0.77658	-0.507414	0.679221094010231	1.08970133892114	0.602050603282076	1.97234086565673	0.84712	162.726351463848	112	0.00124693
Bread type: Brown	hypothyroidism(drug reimbursement)	Inverse variance weighted	18	2.01682498742943	0.95910717179097	0.0354819	0.136974930719129	3.89667504413973	7.51442861287027	1.1467993987238	49.2384609206819	0.28433	14.4992798772853	17	0.631499
Bread type: Wholemeal or wholegrain	hypothyroidism(drug reimbursement)	Inverse variance weighted (multiplicative random effects)	80	-0.202561	0.341473445627179	0.553049	-0.871849	0.466726640379987	0.816636410594603	0.418177512112527	1.59476539936318	0.721864	129.347124279769	79	0.000305712
Bread type: Other type of bread	hypothyroidism(drug reimbursement)	Inverse variance weighted	19	-1.2598	1.53465169072953	0.411703	-4.26771	1.74812050412063	0.283711668099794	0.0140137803392037	5.74379708170463	0.661665	20.0889491134438	18	0.327834
Cereal type: Bran cereal (e.g. All Bran, Branflakes)	hypothyroidism(drug reimbursement)	Inverse variance weighted	13	0.0632840302044335	0.877912834478331	0.942535	-1.65743	1.78399318578196	1.06532938198579	0.190629194987062	5.95358277728259	0.942535	9.21253051091512	12	0.684678
Cereal type: Biscuit cereal (e.g. Weetabix)	hypothyroidism(drug reimbursement)	Inverse variance weighted	27	-0.511788	0.614408207789717	0.404858	-1.71603	0.692452284230377	0.599422970084743	0.179778832787815	1.99861069010994	0.661665	31.5240689567711	26	0.209328
Cereal type: Oat cereal (e.g. Ready Brek, porridge)	hypothyroidism(drug reimbursement)	Inverse variance weighted (multiplicative random effects)	19	0.888486026357631	0.871874166746529	0.308178	-0.820387	2.59735939318083	2.43144571857425	0.440261090539189	13.4282324952512	0.604166	35.6462337699113	18	0.00782958
Cereal type: Muesli	hypothyroidism(drug reimbursement)	Inverse variance weighted (multiplicative random effects)	50	-0.618522	0.433069251006287	0.153226	-1.46734	0.230294118552385	0.538740315594753	0.230538513117932	1.25897024198582	0.473732	67.9565383805122	49	0.0377399
Cereal type: Other (e.g. Cornflakes, Frosties)	hypothyroidism(drug reimbursement)	Inverse variance weighted	48	0.513800700672389	0.436061252709677	0.238686	-0.340879	1.36848075598336	1.67163251139957	0.71114469934043	3.92937647677008	0.604166	60.1518009352466	47	0.0943108
Coffee type: Decaffeinated coffee (any type)	hypothyroidism(drug reimbursement)	Inverse variance weighted	18	1.60154361347127	0.760354937933185	0.0351774	0.111247935122224	3.09183929182031	4.96068389590699	1.11767198264425	22.0175374324863	0.28433	22.8814221254507	17	0.153151
Coffee type: Instant coffee	hypothyroidism(drug reimbursement)	Inverse variance weighted (multiplicative random effects)	31	-0.285402	0.491487608054885	0.561449	-1.24872	0.677913784402539	0.751712059930803	0.286872435060576	1.96976409018207	0.721864	47.4870180359851	30	0.0222905
Coffee type: Ground coffee (include espresso, filter etc)	hypothyroidism(drug reimbursement)	Inverse variance weighted (multiplicative random effects)	96	-0.314391	0.308350608546806	0.307924	-0.918758	0.289976586279527	0.730233738420588	0.399014389343919	1.33639619765215	0.604166	142.58258596052	95	0.00115175
Coffee type: Other type of coffee	hypothyroidism(drug reimbursement)	Inverse variance weighted	5	-2.77168	3.89587099911375	0.476812	-10.4076	4.86422804531291	0.0625568764443582	3.02024874460223e-05	129.570877149395	0.700577	2.82184721440964	4	0.588067

## Sheet: Table S4
Table S4. Causality of genetically determined 45 dietary habits on autoimmune hyperthyroidism using IVW.
exposure	outcome	method	nsnp	b	se	pval	lo_ci	up_ci	or	or_lci95	or_uci95	p_fdr	Q	Q_df	Heterogeneity_pval
Average weekly fortified wine intake	Autoimmune hyperthyroidism	Inverse variance weighted	22	0.204794079370888	1.19720394979465	0.864176	-2.14173	2.5513138209684	1.22727231825332	0.117451985585446	12.8239410823339	0.927299	30.0640762966034	21	0.090708
Bread intake	Autoimmune hyperthyroidism	Inverse variance weighted	109	0.598417805497789	0.262658045585328	0.0227078	0.0836080361505461	1.11322757484503	1.81923813353073	1.08720266613921	3.04416783509672	0.66039	104.200936657603	108	0.585535
lamb/mutton intake	Autoimmune hyperthyroidism	Inverse variance weighted	129	-0.300976	0.329985476675607	0.361723	-0.947747	0.345795933127762	0.740095830008804	0.387613280769776	1.41311421659402	0.70569	120.125031629716	128	0.677514
Hot drink temperature	Autoimmune hyperthyroidism	Inverse variance weighted	207	-0.291927	0.313261983394214	0.351391	-0.905921	0.322066042415352	0.746822719702249	0.404169500834179	1.37997590989008	0.70569	221.07454732108	206	0.224242
Cheese intake	Autoimmune hyperthyroidism	Inverse variance weighted	199	0.155823613856546	0.178053253849464	0.381491	-0.193161	0.504807991401496	1.16862005652477	0.824349438029705	1.65666739553566	0.70569	220.341548117379	198	0.132155
Water intake	Autoimmune hyperthyroidism	Inverse variance weighted	152	-0.250648	0.246275187171776	0.308793	-0.733348	0.232051004702771	0.778296001776453	0.480298386819468	1.26118405350567	0.70569	166.255013969401	151	0.187282
Cereal intake	Autoimmune hyperthyroidism	Inverse variance weighted	171	-0.184913	0.235978490288182	0.433274	-0.647431	0.277604658714999	0.83117644158844	0.52338862437604	1.31996425767798	0.713103	182.694155944139	170	0.239486
Dried fruit intake	Autoimmune hyperthyroidism	Inverse variance weighted	150	-0.372859	0.260719870606367	0.152684	-0.88387	0.138151865693141	0.688762285907878	0.413180792700984	1.14814990161549	0.700651	135.412120084286	149	0.78038
Alcohol usually taken with meals	Autoimmune hyperthyroidism	Inverse variance weighted (multiplicative random effects)	149	-0.404994	0.393753513600246	0.303692	-1.17675	0.36676276370523	0.666980730725224	0.308278707836178	1.44305553335574	0.70569	187.97252980017	148	0.0146304
Average weekly spirits intake	Autoimmune hyperthyroidism	Inverse variance weighted	43	-0.0929905	0.413244785114209	0.82196	-0.90295	0.71696926111811	0.911202140542003	0.405371926387488	2.04821618588029	0.924705	52.6759497489233	42	0.125071
Non-oily fish intake	Autoimmune hyperthyroidism	Inverse variance weighted	67	-0.219118	0.391562420120185	0.575753	-0.98658	0.548344355051691	0.803226941113778	0.372849535120806	1.73038574051582	0.83577	61.6029352929958	66	0.630495
Salad / raw vegetable intake	Autoimmune hyperthyroidism	Inverse variance weighted	106	-0.0901883	0.387296013363957	0.815865	-0.849288	0.668911927303369	0.913759145795254	0.42771916937299	1.95211212475809	0.924705	85.2224210766362	105	0.921398
Oily fish intake	Autoimmune hyperthyroidism	Inverse variance weighted	164	-0.331369	0.221000485954794	0.133768	-0.76453	0.101791509544398	0.71793988222792	0.465552505247307	1.10715261690974	0.700651	176.037820483071	163	0.229531
Beef intake	Autoimmune hyperthyroidism	Inverse variance weighted	98	0.390915645456767	0.372680358276764	0.29421	-0.339538	1.12136914767922	1.47833380398054	0.712099338622028	3.06905331525884	0.70569	119.154012729505	97	0.0629516
Fresh fruit intake	Autoimmune hyperthyroidism	Inverse variance weighted	140	-0.352529	0.373482173706759	0.345222	-1.08455	0.379496397249642	0.702908421906319	0.338052617113652	1.46154836429124	0.70569	154.491	139	0.174563
Average weekly beer plus cider intake	Autoimmune hyperthyroidism	Inverse variance weighted	102	-0.728938	0.341125244527855	0.032609	-1.39754	-0.0603329	0.482420845144484	0.247203374537617	0.941451031019416	0.66039	108.059267475632	101	0.297284
Coffee intake	Autoimmune hyperthyroidism	Inverse variance weighted (multiplicative random effects)	116	-0.278418	0.297932819343477	0.350046	-0.862367	0.305529951266665	0.756980053992671	0.422161768569129	1.35734413868156	0.70569	146.359	115	0.0257053
Average weekly red wine intake	Autoimmune hyperthyroidism	Inverse variance weighted	94	0.108466865678848	0.290488159422235	0.708854	-0.46089	0.677823658146428	1.11456797747319	0.63072209918412	1.9695865707189	0.924705	96.8106388967975	93	0.372808
pork intake	Autoimmune hyperthyroidism	Inverse variance weighted	83	-0.0474427	0.415827531403724	0.909165	-0.862465	0.767579300131145	0.95366515337051	0.422120431494574	2.15454443068077	0.950815	69.2747816927999	82	0.84074
Average weekly champagne plus white wine intake	Autoimmune hyperthyroidism	Inverse variance weighted (multiplicative random effects)	46	-0.152524	0.492069745264853	0.756588	-1.11698	0.811932349863002	0.858537987566851	0.327266304857554	2.25225593088834	0.924705	65.6629367718215	45	0.0238093
Tea intake	Autoimmune hyperthyroidism	Inverse variance weighted (multiplicative random effects)	137	0.00173269564552087	0.228926524538711	0.993961	-0.446963	0.450428683741395	1.00173419762999	0.639567384795446	1.56898463955028	0.993961	185.759855199188	136	0.0029675
Processed meat intake	Autoimmune hyperthyroidism	Inverse variance weighted (multiplicative random effects)	125	0.368575729551739	0.266314330038971	0.166362	-0.1534	0.890551816428124	1.44567411673621	0.857786232055679	2.43647376665443	0.700651	151.498699813237	124	0.047144
Poultry intake	Autoimmune hyperthyroidism	Inverse variance weighted	80	-0.066021	0.389725618587852	0.865479	-0.829883	0.697841186954752	0.93611118190017	0.436100203320242	2.00941008100158	0.927299	98.8757031961423	79	0.064601
Cooked vegetable intake	Autoimmune hyperthyroidism	Inverse variance weighted	90	-0.514526	0.364094901591013	0.157607	-1.22815	0.199099814941325	0.597783762152377	0.292833175416455	1.22030376436976	0.700651	72.7600926188321	89	0.894261
Salt added to food	Autoimmune hyperthyroidism	Inverse variance weighted (multiplicative random effects)	240	0.166718196174488	0.201376887234028	0.407732	-0.227981	0.561416895153183	1.18142128935473	0.796139782177343	1.7531547778248	0.70569	303.032651845077	239	0.00315103
Age when last ate meat	Autoimmune hyperthyroidism	Inverse variance weighted	11	0.143486023305766	0.194010205641376	0.459555	-0.236774	0.523746026362862	1.15429067752651	0.789169636179115	1.6883403860741	0.713103	5.64551179570491	10	0.844115
Milk type used: Full cream	Autoimmune hyperthyroidism	Inverse variance weighted	25	1.43579120139677	2.08913685393375	0.491916	-2.65892	5.53049943510691	4.20296908861969	0.0700240144416544	252.26987199672	0.737873	13.9591660920283	24	0.947567
Milk type used: Semi-skimmed	Autoimmune hyperthyroidism	Inverse variance weighted (multiplicative random effects)	13	-0.185249	2.09938194268609	0.929686	-4.30004	3.92953932522342	0.83089712996825	0.013568044907801	50.883531509579	0.950815	21.5422609200672	12	0.0429819
Milk type used: Skimmed	Autoimmune hyperthyroidism	Inverse variance weighted (multiplicative random effects)	29	-0.327384	1.31886596246549	0.803955	-2.91236	2.25759296070605	0.720806665240808	0.0543472311150103	9.56005003375554	0.924705	45.118322029934	28	0.021461
Milk type used: Soya	Autoimmune hyperthyroidism	Inverse variance weighted	24	2.28474683396812	2.98417470880672	0.443902	-3.56424	8.1337292632293	9.82319900887803	0.0283186241023604	3407.48330212764	0.713103	24.5678084698625	23	0.372947
Milk type used: Other type of milk	Autoimmune hyperthyroidism	Inverse variance weighted	12	-7.2232	4.91778120442501	0.141889	-16.8621	2.4156513935137	0.000729464563824015	4.75230525005515e-08	11.1970616758843	0.700651	8.46837169508707	11	0.670834
Milk type used: Never/rarely have milk	Autoimmune hyperthyroidism	Inverse variance weighted (multiplicative random effects)	18	3.92947176423939	4.49256858942451	0.381759	-4.87596	12.7349061995114	50.8800938842452	0.00762774767154546	339390.350224458	0.70569	31.8215531725599	17	0.0158346
Bread type: White	Autoimmune hyperthyroidism	Inverse variance weighted	118	0.658385974676101	0.52482761047705	0.209667	-0.370276	1.68704809121112	1.93167204936474	0.690543616308591	5.40350648123215	0.70569	131.739126979581	117	0.166282
Bread type: Brown	Autoimmune hyperthyroidism	Inverse variance weighted	18	-0.644299	1.93169552686384	0.738726	-4.43042	3.14182420771479	0.525030446395194	0.0119094597511127	23.1460515760324	0.924705	15.9707084062362	17	0.525912
Bread type: Wholemeal or wholegrain	Autoimmune hyperthyroidism	Inverse variance weighted	83	-0.666676	0.52841636880278	0.207075	-1.70237	0.369019652418702	0.513412106171385	0.182250618704293	1.44631602700358	0.70569	78.1072834208759	82	0.601264
Bread type: Other type of bread	Autoimmune hyperthyroidism	Inverse variance weighted	18	-3.67836	3.1078	0.236575	-9.76964	2.41292538552738	0.0252644103523424	5.71607808862695e-05	11.1665799619065	0.70569	16.271314556498	17	0.504689
Cereal type: Bran cereal (e.g. All Bran, Branflakes)	Autoimmune hyperthyroidism	Inverse variance weighted	13	-0.536959	1.90022755189988	0.777502	-4.26141	3.18748653665911	0.584522815236899	0.0141024679247705	24.2274560279157	0.924705	13.7544404420114	12	0.316663
Cereal type: Biscuit cereal (e.g. Weetabix)	Autoimmune hyperthyroidism	Inverse variance weighted	27	1.64423050053642	1.20180530999371	0.17127	-0.711308	3.99976890812409	5.17702465612513	0.491001592873535	54.5855343019847	0.700651	29.636562245179	26	0.282941
Cereal type: Oat cereal (e.g. Ready Brek, porridge)	Autoimmune hyperthyroidism	Inverse variance weighted	19	-1.29654	1.49377317763085	0.385415	-4.22433	1.63125661084077	0.273476709678223	0.0146350748343046	5.11029233421618	0.70569	25.6722040864137	18	0.107493
Cereal type: Muesli	Autoimmune hyperthyroidism	Inverse variance weighted	50	-1.38512	0.782893271013859	0.076855	-2.91959	0.149350188326181	0.25029360683981	0.053955727270729	1.16107951451647	0.700651	54.9837570570381	49	0.258424
Cereal type: Other (e.g. Cornflakes, Frosties)	Autoimmune hyperthyroidism	Inverse variance weighted	48	0.659819241697422	0.791758575765493	0.404642	-0.892028	2.21166605019779	1.9344426362302	0.409823964318893	9.13091629252179	0.70569	48.8194891482801	47	0.399783
Coffee type: Decaffeinated coffee (any type)	Autoimmune hyperthyroidism	Inverse variance weighted	18	0.354493517625016	1.3228747142929	0.788721	-2.23834	2.94732795763909	1.42545850181073	0.10663527389699	19.0549699562581	0.924705	16.2346964996135	17	0.507262
Coffee type: Instant coffee	Autoimmune hyperthyroidism	Inverse variance weighted	31	-1.16294	0.786645953994795	0.139313	-2.70477	0.378883595413115	0.312565111591351	0.0668858031591066	1.46065299913816	0.700651	27.503288001204	30	0.59674
Coffee type: Ground coffee (include espresso, filter etc)	Autoimmune hyperthyroidism	Inverse variance weighted	97	1.13000762721016	0.561120050798301	0.044026	0.0302123276454951	2.22980292677483	3.09568011143748	1.03067335116815	9.29803350546326	0.66039	118.971721466611	96	0.0560633
Coffee type: Other type of coffee	Autoimmune hyperthyroidism	Inverse variance weighted	5	-4.10043	7.86563306277618	0.602151	-19.5171	11.3162114515612	0.0165655614263546	3.34075116841384e-09	82142.5516407493	0.846775	1.64157993054807	4	0.8013

## Sheet: Table S5
Table S5. Causality of genetically determined 45 dietary habits on Graves disease(strict definition) using IVW.
exposure	outcome	method	nsnp	b	se	pval	lo_ci	up_ci	or	or_lci95	or_uci95	p_fdr	Q	Q_df	Heterogeneity_pval
Average weekly fortified wine intake	Graves disease(strict definition)	Inverse variance weighted	22	0.0885087894294748	0.790074323877461	0.910803	-1.46004	1.6370544642293	1.09254385540544	0.232227708766737	5.14000711768277	0.956451	19.3275813710856	21	0.564135
Bread intake	Graves disease(strict definition)	Inverse variance weighted	109	0.518415998794757	0.210210633343488	0.0136565	0.106403157441521	0.930428840147994	1.67936542491479	1.11227020613733	2.53559630999502	0.307271	110.917214994482	108	0.404386
lamb/mutton intake	Graves disease(strict definition)	Inverse variance weighted	129	-0.314242	0.281963053231011	0.265074	-0.86689	0.238405550580948	0.730342239293554	0.420256677240894	1.26922382292233	0.627806	149.91961950635	128	0.090142
Hot drink temperature	Graves disease(strict definition)	Inverse variance weighted	206	0.090422442592443	0.249774570831941	0.71734	-0.399136	0.579980601423047	1.09463660717189	0.670899643198792	1.78600378448218	0.87244	223.040365006346	205	0.184386
Cheese intake	Graves disease(strict definition)	Inverse variance weighted	198	0.00240832866802097	0.134701233973337	0.985735	-0.261606	0.266422747255762	1.00241123102098	0.769814201565188	1.30528674845694	0.985735	200.629265293895	197	0.414778
Water intake	Graves disease(strict definition)	Inverse variance weighted (multiplicative random effects)	152	-0.319309	0.204782425672871	0.118935	-0.720683	0.0820645776209946	0.726650996391974	0.486420145798486	1.08552590824681	0.446006	183.884767684163	151	0.0353157
Cereal intake	Graves disease(strict definition)	Inverse variance weighted (multiplicative random effects)	171	-0.155318	0.196279641758217	0.428763	-0.540026	0.229389948643926	0.856142753016274	0.5827329571532	1.25783243344101	0.790498	202.53098649968	170	0.0447135
Dried fruit intake	Graves disease(strict definition)	Inverse variance weighted	150	-0.26362	0.22316187843035	0.237485	-0.701017	0.173777204941712	0.768265366067709	0.496080355409328	1.18979045685479	0.618967	174.95371913741	149	0.0718453
Alcohol usually taken with meals	Graves disease(strict definition)	Inverse variance weighted (multiplicative random effects)	148	-0.325146	0.313170131995626	0.299158	-0.93896	0.288667154494651	0.722421652575943	0.391034392335295	1.33464742319406	0.645237	187.798511428556	147	0.0129635
Average weekly spirits intake	Graves disease(strict definition)	Inverse variance weighted	43	0.225515697050873	0.317777678807684	0.477912	-0.397329	0.848359947513933	1.25296870187549	0.672113164278768	2.33581285312898	0.816344	49.8296825002137	42	0.189951
Non-oily fish intake	Graves disease(strict definition)	Inverse variance weighted (multiplicative random effects)	67	-0.387731	0.374961582436808	0.30111	-1.12266	0.347193826189957	0.67859494529424	0.325414482976523	1.41509098048385	0.645237	96.6148637436501	66	0.00834287
Salad / raw vegetable intake	Graves disease(strict definition)	Inverse variance weighted	106	-0.175638	0.306059498346841	0.566057	-0.775514	0.424238782529406	0.83892175706931	0.460466832437073	1.52842651176279	0.816344	89.7023881421397	105	0.856595
Oily fish intake	Graves disease(strict definition)	Inverse variance weighted	164	-0.299404	0.170049061193028	0.0782909	-0.6327	0.0338924997870106	0.741260131858862	0.531155838255724	1.03447339464031	0.446006	167.113267489992	163	0.39636
Beef intake	Graves disease(strict definition)	Inverse variance weighted	98	0.729822849295103	0.272445881036251	0.00738907	0.195828922464051	1.26381677612616	2.07471303824031	1.21631880271029	3.53890294341656	0.307271	102.101696203006	97	0.341736
Fresh fruit intake	Graves disease(strict definition)	Inverse variance weighted	140	-0.121752	0.303172527555588	0.687983	-0.71597	0.47246607352963	0.885367841266542	0.488717710915338	1.60394476574386	0.859979	163.232472879009	139	0.078384
Average weekly beer plus cider intake	Graves disease(strict definition)	Inverse variance weighted	102	-0.580892	0.275981107666828	0.0353064	-1.12182	-0.0399694	0.559398951780516	0.325688022156137	0.960818838781614	0.397197	113.244789791668	101	0.190659
Coffee intake	Graves disease(strict definition)	Inverse variance weighted	116	0.174144947817307	0.221361524260321	0.431458	-0.259724	0.608013535367536	1.19022807427916	0.771264703272993	1.83677907570581	0.790498	128.894363902315	115	0.177425
Average weekly red wine intake	Graves disease(strict definition)	Inverse variance weighted (multiplicative random effects)	94	-0.163763	0.257560776341162	0.524891	-0.668582	0.341055771570109	0.848942900397982	0.512434453536601	1.40643167757779	0.816344	122.169072083689	93	0.022934
pork intake	Graves disease(strict definition)	Inverse variance weighted	83	0.0179186196065091	0.336075485706286	0.957479	-0.640789	0.676626571590831	1.01808012125757	0.526876379280578	1.96723021577681	0.97924	85.7279223495253	82	0.367419
Average weekly champagne plus white wine intake	Graves disease(strict definition)	Inverse variance weighted	45	-0.649759	0.325679497959332	0.0460333	-1.28809	-0.0114272	0.522171571692368	0.275796810094204	0.988637795304971	0.4143	38.933637437573	44	0.6881
Tea intake	Graves disease(strict definition)	Inverse variance weighted (multiplicative random effects)	136	0.214014052027389	0.177884986071286	0.228936	-0.134641	0.562668624727109	1.23864006007521	0.874030050956445	1.75535062752617	0.618967	177.346093945803	135	0.00847328
Processed meat intake	Graves disease(strict definition)	Inverse variance weighted	125	0.438577328224525	0.200486643652256	0.0287014	0.0456235066661036	0.831531149782946	1.55049979636689	1.04668026862176	2.2968328443789	0.397197	137.963405696559	124	0.184756
Poultry intake	Graves disease(strict definition)	Inverse variance weighted (multiplicative random effects)	80	-0.0338934	0.313629800821771	0.913942	-0.648608	0.580821022099026	0.966674558724117	0.522773076550662	1.78750540990018	0.956451	102.248415751618	79	0.0404126
Cooked vegetable intake	Graves disease(strict definition)	Inverse variance weighted	90	0.0701037646710121	0.301209210341114	0.815962	-0.520266	0.660473816939595	1.07261947548691	0.594362255598352	1.93570928900183	0.917958	97.4369463310541	89	0.253651
Salt added to food	Graves disease(strict definition)	Inverse variance weighted	240	0.0355887996634009	0.150111525231188	0.812593	-0.25863	0.32980738911653	1.03622966088775	0.772108812705218	1.39070023866375	0.917958	270.189881438982	239	0.0808992
Age when last ate meat	Graves disease(strict definition)	Inverse variance weighted	11	-0.0297775	0.152889067064984	0.845576	-0.32944	0.269885028814158	0.970661440320649	0.719326361409762	1.3098138512244	0.928072	5.25927985542474	10	0.873198
Milk type used: Full cream	Graves disease(strict definition)	Inverse variance weighted	25	0.900567708993791	1.75025661538103	0.606878	-2.52994	4.33107067514062	2.46099984639637	0.079664177804612	76.0256417736147	0.816344	26.9318535364666	24	0.30764
Milk type used: Semi-skimmed	Graves disease(strict definition)	Inverse variance weighted	13	-2.14256	1.23463955809804	0.0826753	-4.56245	0.277336890343418	0.117354425722353	0.0104364564212058	1.31961086031459	0.446006	8.57805154856034	12	0.738485
Milk type used: Skimmed	Graves disease(strict definition)	Inverse variance weighted	29	1.24466362429214	0.915422755411423	0.173938	-0.549565	3.03889222489852	3.47176678489219	0.577200851814015	20.8820977495099	0.559085	34.8598178475287	28	0.173985
Milk type used: Soya	Graves disease(strict definition)	Inverse variance weighted	24	1.21125692124165	2.27957271734131	0.595174	-3.25671	5.67921944723062	3.35770236875562	0.0385150731180965	292.72085665209	0.816344	20.6152702472663	23	0.60457
Milk type used: Other type of milk	Graves disease(strict definition)	Inverse variance weighted	12	-1.28428	3.90496295439561	0.742243	-8.93801	6.36944821988016	0.276850073359147	0.000131302522993771	583.735646287629	0.878973	7.8501581585081	11	0.72666
Milk type used: Never/rarely have milk	Graves disease(strict definition)	Inverse variance weighted	18	4.1277253787214	2.60779815864494	0.113458	-0.983559	9.23900976966548	62.0366524375439	0.373977736197701	10290.8432057627	0.446006	15.2862879121828	17	0.574869
Bread type: White	Graves disease(strict definition)	Inverse variance weighted	118	0.676509873717495	0.426775760487719	0.112929	-0.159971	1.51299036427342	1.96700065758901	0.8521688280127	4.54028762819041	0.446006	139.624477579735	117	0.0754863
Bread type: Brown	Graves disease(strict definition)	Inverse variance weighted	18	-0.960267	1.52529480062428	0.528982	-3.94984	2.02931119276173	0.382790814036219	0.0192576975454441	7.60884352684085	0.816344	13.0427634425905	17	0.733319
Bread type: Wholemeal or wholegrain	Graves disease(strict definition)	Inverse variance weighted	83	-0.662407	0.417296620375721	0.112427	-1.48031	0.155494373922227	0.515608768318101	0.227567500762703	1.16823536346575	0.446006	70.7107889537013	82	0.808636
Bread type: Other type of bread	Graves disease(strict definition)	Inverse variance weighted	18	-1.83435	2.77526938041519	0.508635	-7.27388	3.60517525357151	0.159716847916153	0.000693415814593898	36.7881305435922	0.816344	21.7360445654718	17	0.195084
Cereal type: Bran cereal (e.g. All Bran, Branflakes)	Graves disease(strict definition)	Inverse variance weighted	13	-1.78676	1.42942472667174	0.211306	-4.58843	1.01491568329624	0.1675025370976	0.0101688185552989	2.75913074675843	0.618967	12.4881729740095	12	0.407312
Cereal type: Biscuit cereal (e.g. Weetabix)	Graves disease(strict definition)	Inverse variance weighted	27	0.531431456052981	0.982143859460929	0.588443	-1.39357	2.4564334205964	1.70136599699874	0.248187564925915	11.6631397572541	0.816344	31.7597711428231	26	0.201184
Cereal type: Oat cereal (e.g. Ready Brek, porridge)	Graves disease(strict definition)	Inverse variance weighted	18	-1.39899	1.01265930417187	0.167125	-3.3838	0.58582162958622	0.246846002959805	0.0339182234963909	1.7964664093836	0.559085	16.9713117201612	17	0.456311
Cereal type: Muesli	Graves disease(strict definition)	Inverse variance weighted	50	-0.511082	0.660650792851333	0.439165	-1.80596	0.78379392772577	0.599846418161395	0.164317100196675	2.18976433341621	0.790498	62.8889013261613	49	0.0877504
Cereal type: Other (e.g. Cornflakes, Frosties)	Graves disease(strict definition)	Inverse variance weighted	48	1.0526098186708	0.61885051537799	0.0889596	-0.160337	2.26555682881166	2.86511880972766	0.851856501787425	9.63648898215924	0.446006	48.0080050550572	47	0.431741
Coffee type: Decaffeinated coffee (any type)	Graves disease(strict definition)	Inverse variance weighted	18	1.15530550338329	1.15474355603323	0.317075	-1.10799	3.41860287320842	3.17499324055488	0.330221424419134	30.5267354936195	0.648563	20.8125246882302	17	0.234789
Coffee type: Instant coffee	Graves disease(strict definition)	Inverse variance weighted	31	-0.799821	0.691748301458914	0.247587	-2.15565	0.556006098450946	0.449409593364373	0.115828197325084	1.74369443082226	0.618967	37.188919971827	30	0.171702
Coffee type: Ground coffee (include espresso, filter etc)	Graves disease(strict definition)	Inverse variance weighted (multiplicative random effects)	97	0.228194918471859	0.45602471631977	0.616793	-0.665614	1.12200336245861	1.25633018352741	0.513958104545725	3.07100037159078	0.816344	125.716996776718	96	0.0225708
Coffee type: Other type of coffee	Graves disease(strict definition)	Inverse variance weighted	5	-2.69795	6.18685607358221	0.66278	-14.8242	9.42828570704118	0.0673432773875351	3.64700232580458e-07	12435.1908887088	0.852146	2.23715326250368	4	0.692233

## Sheet: Table S6
Table S6. Causality of genetically determined 45 dietary habits on thyroiditis using IVW.
exposure	outcome	method	nsnp	b	se	pval	lo_ci	up_ci	or	or_lci95	or_uci95	p_fdr	Q	Q_df	Heterogeneity_pval
Average weekly fortified wine intake	Thyroiditis	Inverse variance weighted	22	0.769443246218789	0.951334952878013	0.418628	-1.09517	2.63405975385969	2.15856	0.334481649161623	13.930208478887	0.732236	21.1351809027165	21	0.450716
Bread intake	Thyroiditis	Inverse variance weighted	108	0.0420395503226286	0.257256011262089	0.870192	-0.462182	0.546261332396322	1.04293572637954	0.62990754032808	1.72678505926805	0.910666	112.186401598111	107	0.346652
lamb/mutton intake	Thyroiditis	Inverse variance weighted	129	-0.340886	0.322676462108471	0.290771	-0.973332	0.29156000379277	0.711140071722691	0.377822138308942	1.33851394699437	0.732236	135.94409173295	128	0.298728
Hot drink temperature	Thyroiditis	Inverse variance weighted	207	-0.010555	0.287047117530623	0.970668	-0.573167	0.552057333819067	0.989500492175999	0.563737045886569	1.73682256853766	0.970668	202.714056889286	206	0.551661
Cheese intake	Thyroiditis	Inverse variance weighted	198	-0.127011	0.160526914135447	0.428819	-0.441644	0.187621585004465	0.880723837762476	0.642978547523223	1.2063769178474	0.732236	191.327647868929	197	0.600593
Water intake	Thyroiditis	Inverse variance weighted	152	-0.201424	0.239283003076783	0.39991	-0.670419	0.267570453606405	0.81756552017106	0.511494258514222	1.30678569435788	0.732236	173.588515787846	151	0.100615
Cereal intake	Thyroiditis	Inverse variance weighted	171	-0.0863555	0.216076322210938	0.689412	-0.509865	0.337154102636378	0.917268094631347	0.600576602882989	1.4009549379541	0.822988	138.058015811434	170	0.965448
Dried fruit intake	Thyroiditis	Inverse variance weighted	151	0.0948186894121398	0.246686839548988	0.700705	-0.388688	0.578324894928157	1.09945949340638	0.677946084151731	1.78304913310903	0.822988	116.313919872325	150	0.980953
Alcohol usually taken with meals	Thyroiditis	Inverse variance weighted (multiplicative random effects)	149	0.044369485726999	0.36316311304873	0.90276	-0.66743	0.756169187302509	1.04536853229267	0.513025249436303	2.13010055452135	0.923278	177.682890951027	148	0.0484619
Average weekly spirits intake	Thyroiditis	Inverse variance weighted	43	0.572017883761849	0.349698407351743	0.101893	-0.113391	1.25742676217127	1.77183881128957	0.892801511250555	3.51636140130927	0.480475	32.9965973942522	42	0.838591
Non-oily fish intake	Thyroiditis	Inverse variance weighted	68	-0.249322	0.367940779317987	0.498016	-0.970486	0.471841794913452	0.779328885744022	0.3788988257697	1.60294376980776	0.772783	45.5135	67	0.979491
Salad / raw vegetable intake	Thyroiditis	Inverse variance weighted	107	0.660721641011215	0.366073125379484	0.0710919	-0.0567817	1.37822	1.93618906380672	0.944800311185436	3.96785230320372	0.480475	98.7066500636006	106	0.679681
Oily fish intake	Thyroiditis	Inverse variance weighted	167	0.361281909026868	0.214984794104746	0.0928601	-0.0600883	0.782652105472171	1.43516799066722	0.941681391295067	2.18726543868847	0.480475	192.334283418744	166	0.079068
Beef intake	Thyroiditis	Inverse variance weighted (multiplicative random effects)	98	-0.316051	0.362442553450216	0.383207	-1.02644	0.394336361543086	0.729022237575932	0.358280726375237	1.48339942328796	0.732236	125.109476276939	97	0.0288792
Fresh fruit intake	Thyroiditis	Inverse variance weighted	141	0.475518304625297	0.355017042615796	0.180433	-0.220315	1.17135170815226	1.60884785470742	0.802265965006462	3.22635077704662	0.624575	157.008942074427	140	0.154465
Average weekly beer plus cider intake	Thyroiditis	Inverse variance weighted	102	-0.146892	0.329453046682477	0.655694	-0.79262	0.49883623932916	0.863387449443122	0.452657412383028	1.64680366975881	0.819618	111.414152584043	101	0.224973
Coffee intake	Thyroiditis	Inverse variance weighted	116	-0.319267	0.261310340640241	0.221787	-0.831435	0.19290173481687	0.726681838919544	0.435424091212984	1.21276361522493	0.66536	124.100751994835	115	0.264791
Average weekly red wine intake	Thyroiditis	Inverse variance weighted	95	0.137541044679325	0.282711009762351	0.626607	-0.416573	0.691654623813532	1.14744880167366	0.659302688899878	1.99701711312489	0.819618	104.254047376729	94	0.220505
pork intake	Thyroiditis	Inverse variance weighted	83	-0.391989	0.394479382125522	0.320376	-1.16517	0.381190908351074	0.675711762558961	0.311870179352754	1.46402707372704	0.732236	59.1384946243258	82	0.973278
Average weekly champagne plus white wine intake	Thyroiditis	Inverse variance weighted	46	-0.320771	0.386932174313752	0.407099	-1.07916	0.437616558654989	0.725589752555074	0.339881733457636	1.5490108387321	0.732236	29.8553297839953	45	0.959872
Tea intake	Thyroiditis	Inverse variance weighted	136	-0.187744	0.204965505461844	0.359679	-0.589476	0.213988674761266	0.828827095185415	0.554617769197964	1.23860862717562	0.732236	162.628635218724	135	0.05276
Processed meat intake	Thyroiditis	Inverse variance weighted (multiplicative random effects)	125	-0.13262	0.262780102219039	0.613783	-0.647669	0.382428850369099	0.87579770070802	0.523264006191042	1.46584057663125	0.819618	164.086978205425	124	0.00926376
Poultry intake	Thyroiditis	Inverse variance weighted	80	-0.675415	0.331243980239604	0.0414476	-1.32465	-0.0261765	0.508945340020201	0.265895246886359	0.9741631795283	0.480475	74.6240852528741	79	0.618466
Cooked vegetable intake	Thyroiditis	Inverse variance weighted (multiplicative random effects)	91	0.290167937155184	0.3889183921015	0.455613	-0.472112	1.05244798567412	1.33665194270253	0.62368358698059	2.86465517648143	0.732236	115.04819451227	90	0.0386933
Salt added to food	Thyroiditis	Inverse variance weighted	240	-0.327569	0.181225332185813	0.0706809	-0.68277	0.0276328729081101	0.720673722946735	0.505215388245194	1.02801820180078	0.480475	272.820899419444	239	0.0655721
Age when last ate meat	Thyroiditis	Inverse variance weighted	11	0.0580725261513097	0.184494561481186	0.75294	-0.303537	0.419681866654433	1.05979185554755	0.738202712177195	1.52147744590693	0.822988	5.94472491436796	10	0.819886
Milk type used: Full cream	Thyroiditis	Inverse variance weighted	25	2.18012955329219	2.20149275338511	0.322029	-2.1348	6.49505534992701	8.84745240106206	0.118268685953856	661.860858246109	0.732236	29.4244431613422	24	0.204565
Milk type used: Semi-skimmed	Thyroiditis	Inverse variance weighted	13	-0.678662	1.48900849471657	0.648547	-3.59712	2.23979469820131	0.507295324220368	0.0274025665275074	9.39140301757923	0.819618	8.04131843686805	12	0.781893
Milk type used: Skimmed	Thyroiditis	Inverse variance weighted	29	-0.756064	0.986994725369387	0.443661	-2.69057	1.17844580912852	0.469510858598721	0.0678420198425331	3.24932021266124	0.732236	26.3459	28	0.554037
Milk type used: Soya	Thyroiditis	Inverse variance weighted	24	-3.85192	2.73980961572254	0.159751	-9.22195	1.5181048037897	0.0212388751505065	9.88458601009108e-05	4.56356813728251	0.599067	22.2280266603673	23	0.506524
Milk type used: Other type of milk	Thyroiditis	Inverse variance weighted	12	5.78067200009159	4.6633141417993	0.215121	-3.35942	14.9207677180182	323.976829741488	0.0347552820238811	3020000.99257501	0.66536	9.0114560659783	11	0.620835
Milk type used: Never/rarely have milk	Thyroiditis	Inverse variance weighted	18	1.46617258780197	3.1202512420446	0.638434	-4.64952	7.58186502220938	4.33262064098415	0.00956619406854504	1962.28526038433	0.819618	14.7749959331327	17	0.611685
Bread type: White	Thyroiditis	Inverse variance weighted	118	-1.10698	0.502311149464109	0.0275396	-2.09151	-0.122455	0.330554103465333	0.123499918334194	0.884745648350096	0.480475	133.847104016903	117	0.136625
Bread type: Brown	Thyroiditis	Inverse variance weighted	18	2.08613752286959	1.83661778163595	0.256016	-1.51363	5.68590837487607	8.05374759514159	0.220108795660699	294.685408329779	0.720045	9.80552964467311	17	0.911567
Bread type: Wholemeal or wholegrain	Thyroiditis	Inverse variance weighted	84	0.146681110613786	0.497507633702004	0.768122	-0.828434	1.12179607266971	1.15798463513607	0.436732739337241	3.0703638505465	0.822988	71.2184169963892	83	0.818394
Bread type: Other type of bread	Thyroiditis	Inverse variance weighted	18	-5.18826	3.35659835672283	0.12218	-11.7672	1.39067625557202	0.00558172995084214	7.75487172214956e-06	4.01756603595916	0.499826	22.3203380439638	17	0.172711
Cereal type: Bran cereal (e.g. All Bran, Branflakes)	Thyroiditis	Inverse variance weighted	13	-3.39053	2.07837402121698	0.102819	-7.46415	0.683079691827019	0.0336907018308344	0.000573274171528605	1.97996603759002	0.480475	18.4438801763934	12	0.102862
Cereal type: Biscuit cereal (e.g. Weetabix)	Thyroiditis	Inverse variance weighted	27	-1.90788	1.11775815248836	0.0878435	-4.09869	0.282921518609813	0.148393988138229	0.0165943925455943	1.32700101284606	0.480475	28.4408446198689	26	0.337113
Cereal type: Oat cereal (e.g. Ready Brek, porridge)	Thyroiditis	Inverse variance weighted	19	-0.658588	1.18836659068299	0.579445	-2.98779	1.67061054441623	0.517581657861035	0.0503988716999536	5.31541210186307	0.819618	17.433493444733	18	0.493515
Cereal type: Muesli	Thyroiditis	Inverse variance weighted	51	-0.358128	0.763648571447086	0.639091	-1.85488	1.13862282513205	0.698983337327622	0.156471784664382	3.12246522214606	0.819618	60.0029377932584	50	0.157179
Cereal type: Other (e.g. Cornflakes, Frosties)	Thyroiditis	Inverse variance weighted	48	1.19527798021727	0.741086626601529	0.106772	-0.257252	2.64780776835626	3.3044762218582	0.773173498039317	14.1230437004334	0.480475	47.5126	47	0.451669
Coffee type: Decaffeinated coffee (any type)	Thyroiditis	Inverse variance weighted	18	-1.05955	1.2532089879531	0.397848	-3.51584	1.39673751953836	0.346611023736627	0.0297227743694785	4.04199151406001	0.732236	11.2411429197905	17	0.843757
Coffee type: Instant coffee	Thyroiditis	Inverse variance weighted	31	2.28369979480103	0.820917600095969	0.00540439	0.674701298612932	3.89269829098913	9.81291911743325	1.96344640420494	49.0430405429269	0.243198	36.2519561840069	30	0.199944
Coffee type: Ground coffee (include espresso, filter etc)	Thyroiditis	Inverse variance weighted (multiplicative random effects)	98	-0.18003	0.538481116720125	0.738132	-1.23545	0.875393466458859	0.83524555266699	0.290703186186344	2.39981935665058	0.822988	124.272980762903	97	0.0323976
Coffee type: Other type of coffee	Thyroiditis	Inverse variance weighted	5	-2.36091	7.46682008142035	0.751861	-16.9959	12.2740587653703	0.0943344724900619	4.15704626718713e-08	214070.090348063	0.822988	1.02995021605389	4	0.905221

## Sheet: Table S7
Table S7. Causality of genetically determined 45 dietary habits on nontoxic single thyroid nodule using IVW.
exposure	outcome	method	nsnp	b	se	pval	lo_ci	up_ci	or	or_lci95	or_uci95	p_fdr	Q	Q_df	Heterogeneity_pval
Average weekly fortified wine intake	Nontoxic single thyroid nodule	Inverse variance weighted	22	-1.55433	0.944391269753471	0.099794	-3.40534	0.296677443339398	0.211331044148325	0.0331956533742145	1.34538126776299	0.649988	9.02047697121015	21	0.989052
Bread intake	Nontoxic single thyroid nodule	Inverse variance weighted (multiplicative random effects)	109	0.561218581161342	0.286983724002994	0.0505151	-0.00126952	1.12370668020721	1.75280713717463	0.998731287612403	3.07623571849356	0.649988	144.980734070453	108	0.0101777
lamb/mutton intake	Nontoxic single thyroid nodule	Inverse variance weighted	129	-0.0130505	0.332620841218953	0.968703	-0.664987	0.638886325438302	0.987034265482018	0.514280021921748	1.8943699924316	0.979928	146.246794700679	128	0.128913
Hot drink temperature	Nontoxic single thyroid nodule	Inverse variance weighted	208	0.162085987411246	0.293208804055966	0.5804	-0.412603	0.736775243360939	1.17596135484632	0.661924837150706	2.08918751869881	0.938578	220.725839015597	207	0.24421
Cheese intake	Nontoxic single thyroid nodule	Inverse variance weighted	199	-0.13764	0.16391784725273	0.401082	-0.458919	0.183638720076936	0.871412116692435	0.63196627970632	1.20158163734823	0.804834	209.860957576894	198	0.268328
Water intake	Nontoxic single thyroid nodule	Inverse variance weighted	153	-0.0202213	0.221083300959859	0.927123	-0.453545	0.413101957471745	0.979981767179395	0.63537202703915	1.5114991267075	0.979928	150.866786811845	152	0.510724
Cereal intake	Nontoxic single thyroid nodule	Inverse variance weighted	171	-0.40924	0.219236657068045	0.0619491	-0.838944	0.0204635468861938	0.664154616148411	0.432166586219275	1.0206743608064	0.649988	177.276455967673	170	0.335358
Dried fruit intake	Nontoxic single thyroid nodule	Inverse variance weighted	152	-0.201041	0.244723634929108	0.411359	-0.6807	0.278616961401199	0.817878600892674	0.506262642759609	1.32130113759112	0.804834	152.387288187193	151	0.453061
Alcohol usually taken with meals	Nontoxic single thyroid nodule	Inverse variance weighted	149	-0.38275	0.335232642498369	0.253561	-1.03981	0.274306308630535	0.681983598419407	0.353523382565037	1.31561772558996	0.713139	153.172437179691	148	0.368488
Average weekly spirits intake	Nontoxic single thyroid nodule	Inverse variance weighted	43	0.621984822908113	0.402713091560307	0.122471	-0.167333	1.41130248236632	1.86262134887604	0.845918012043733	4.10129378957999	0.649988	56.1408371532594	42	0.0710028
Non-oily fish intake	Nontoxic single thyroid nodule	Inverse variance weighted	68	-0.0151394	0.366504377337686	0.967051	-0.733488	0.703209226857615	0.984974671135177	0.480231052123184	2.02022567780351	0.979928	67.3247651820832	67	0.465885
Salad / raw vegetable intake	Nontoxic single thyroid nodule	Inverse variance weighted	107	0.0988924441847731	0.388365026168022	0.799003	-0.662303	0.860087895474096	1.1039475571938	0.515662391793606	2.36336841396404	0.979928	120.823712467201	106	0.153991
Oily fish intake	Nontoxic single thyroid nodule	Inverse variance weighted (multiplicative random effects)	167	-0.132249	0.228301431821099	0.562404	-0.57972	0.315221533491443	0.876122574261822	0.560055115675266	1.37056290291299	0.938578	219.769998160221	166	0.00329001
Beef intake	Nontoxic single thyroid nodule	Inverse variance weighted	98	0.0631070162514723	0.316898142146034	0.842153	-0.558013	0.684227374857699	1.06514082051017	0.572344988675808	1.98223971549389	0.979928	87.1542271520671	97	0.753019
Fresh fruit intake	Nontoxic single thyroid nodule	Inverse variance weighted	141	0.413355377013533	0.33841201464265	0.221913	-0.249932	1.07664292571313	1.51188221866305	0.778853609606963	2.93481061770131	0.713139	144.53428172373	140	0.379097
Average weekly beer plus cider intake	Nontoxic single thyroid nodule	Inverse variance weighted	102	0.105839770063088	0.331000577215868	0.749153	-0.542921	0.754600901406189	1.11164374362889	0.581048318463048	2.12676256600826	0.979928	114.318156915219	101	0.172275
Coffee intake	Nontoxic single thyroid nodule	Inverse variance weighted	117	0.00671572268336407	0.266926540628428	0.979928	-0.51646	0.529891742315083	1.0067383237147	0.596628703088486	1.69874839609514	0.979928	133.161173399898	116	0.131624
Average weekly red wine intake	Nontoxic single thyroid nodule	Inverse variance weighted	95	-0.838606	0.26646082994769	0.00164841	-1.36087	-0.316343	0.432312648608967	0.256437718796271	0.728809424076101	0.0484399	91.8275642931587	94	0.544167
pork intake	Nontoxic single thyroid nodule	Inverse variance weighted	83	-0.20318	0.392677115220479	0.604862	-0.972827	0.566467414678039	0.816131543978658	0.378012930231393	1.76203151746494	0.938578	73.5975336776632	82	0.734811
Average weekly champagne plus white wine intake	Nontoxic single thyroid nodule	Inverse variance weighted	46	0.0429861767416835	0.384610855855693	0.911009	-0.710851	0.796823454218842	1.04392346432716	0.491225936739166	2.21848261231264	0.979928	39.6516123398238	45	0.697327
Tea intake	Nontoxic single thyroid nodule	Inverse variance weighted	137	0.237696707934899	0.20159399788979	0.238364	-0.157428	0.632820943798888	1.2683244617397	0.854338727061763	1.88291469096777	0.713139	161.421402130553	136	0.0675252
Processed meat intake	Nontoxic single thyroid nodule	Inverse variance weighted	125	0.234770646870706	0.248794412048665	0.345357	-0.252866	0.72240769448609	1.26461869121488	0.776571624284334	2.05938561770636	0.777054	148.976663471332	124	0.0627361
Poultry intake	Nontoxic single thyroid nodule	Inverse variance weighted	80	1.09046284095591	0.355397743533007	0.00215289	0.393883263631219	1.78704241828061	2.97565100704421	1.48272745035307	5.97176434119082	0.0484399	91.9739250598088	79	0.150828
Cooked vegetable intake	Nontoxic single thyroid nodule	Inverse variance weighted	92	0.0968812334708764	0.34631071350884	0.779668	-0.581888	0.775650231948203	1.10172951725969	0.558842407037144	2.17200397449542	0.979928	94.3940421001967	91	0.382923
Salt added to food	Nontoxic single thyroid nodule	Inverse variance weighted (multiplicative random effects)	240	0.1553076982004	0.183453444594906	0.39723	-0.204261	0.514876449606416	1.16801730263998	0.815249519905198	1.67343173587518	0.804834	282.967711233444	239	0.0268332
Age when last ate meat	Nontoxic single thyroid nodule	Inverse variance weighted	11	0.0106915299230384	0.192841227367868	0.955786	-0.367277	0.38866033556406	1.01074888856404	0.69261757238241	1.47500346001817	0.979928	11.1574727618913	10	0.345382
Milk type used: Full cream	Nontoxic single thyroid nodule	Inverse variance weighted	25	0.49356368378219	1.96908558765241	0.80208	-3.36584	4.35297143558092	1.63814365619856	0.0345328557340169	77.7090275711017	0.979928	19.8276410296538	24	0.706534
Milk type used: Semi-skimmed	Nontoxic single thyroid nodule	Inverse variance weighted	13	-2.38947	1.58188798278588	0.130912	-5.48997	0.711031431487075	0.0916783508055424	0.004127970236275	2.03609026357916	0.649988	13.8153471728033	12	0.312655
Milk type used: Skimmed	Nontoxic single thyroid nodule	Inverse variance weighted (multiplicative random effects)	29	-1.2224	1.25194110448155	0.328865	-3.6762	1.23140706523979	0.294523200547844	0.025318952213698	3.42604681776742	0.777054	45.7350498521695	28	0.0185608
Milk type used: Soya	Nontoxic single thyroid nodule	Inverse variance weighted	24	-0.281323	3.2529808336118	0.931084	-6.65717	6.09451947923046	0.754784534939775	0.00128478307446978	443.420921013739	0.979928	32.8319086809026	23	0.0840406
Milk type used: Other type of milk	Nontoxic single thyroid nodule	Inverse variance weighted	12	1.3282477985064	4.66230055600826	0.775728	-7.80986	10.4663568882826	3.77442403860786	0.000405714320035504	35114.0596219877	0.979928	9.80326750132749	11	0.548166
Milk type used: Never/rarely have milk	Nontoxic single thyroid nodule	Inverse variance weighted	18	-5.16495	3.11605906665805	0.0974132	-11.2724	0.942527492281316	0.00571335833557543	1.27188673475846e-05	2.56645993535645	0.649988	12.2758963011048	17	0.78315
Bread type: White	Nontoxic single thyroid nodule	Inverse variance weighted	118	0.34835087396461	0.486156480128172	0.473658	-0.604516	1.30121757501583	1.41672925595247	0.546338885102431	3.67376703251743	0.888108	126.966608246222	117	0.249138
Bread type: Brown	Nontoxic single thyroid nodule	Inverse variance weighted	18	0.903942404804464	2.07429058812366	0.662994	-3.16167	4.96955195752683	2.46931900168205	0.0423550700205272	143.962371662067	0.979928	22.0997334608252	17	0.180914
Bread type: Wholemeal or wholegrain	Nontoxic single thyroid nodule	Inverse variance weighted	84	-0.737533	0.494110178560949	0.135529	-1.70599	0.230922794784586	0.478292334395642	0.181592683054944	1.25976197549995	0.649988	82.5663965847616	83	0.492786
Bread type: Other type of bread	Nontoxic single thyroid nodule	Inverse variance weighted	19	1.42632102760524	2.75308340917288	0.604402	-3.96972	6.82236450958408	4.16335411731084	0.0188786721009655	918.153428028588	0.938578	14.669163478041	18	0.684544
Cereal type: Bran cereal (e.g. All Bran, Branflakes)	Nontoxic single thyroid nodule	Inverse variance weighted	13	-1.94377	1.67147502113888	0.244867	-5.21986	1.3323183854324	0.143162825588902	0.00540806620951886	3.7898194727209	0.713139	10.8275228712944	12	0.543755
Cereal type: Biscuit cereal (e.g. Weetabix)	Nontoxic single thyroid nodule	Inverse variance weighted	27	0.0916499785607629	1.06062931059375	0.93114	-1.98718	2.17048342732451	1.0959811380406	0.137080974885274	8.76251905814108	0.979928	16.0983276287551	26	0.933808
Cereal type: Oat cereal (e.g. Ready Brek, porridge)	Nontoxic single thyroid nodule	Inverse variance weighted	19	-1.17841	1.18024748006796	0.318065	-3.49169	1.13487647228099	0.307768134784712	0.0304492581021215	3.11078925046981	0.777054	15.9568846504809	18	0.595556
Cereal type: Muesli	Nontoxic single thyroid nodule	Inverse variance weighted	51	-0.791555	0.692987620542664	0.253356	-2.14981	0.56670041591019	0.453139469880614	0.116506168763676	1.76244212081328	0.713139	36.0369570934857	50	0.931131
Cereal type: Other (e.g. Cornflakes, Frosties)	Nontoxic single thyroid nodule	Inverse variance weighted	49	0.873752431417764	0.805229954649543	0.277879	-0.704498	2.45200314253087	2.39588439857913	0.494356540760265	11.6115830945151	0.735562	58.9867363104405	48	0.132951
Coffee type: Decaffeinated coffee (any type)	Nontoxic single thyroid nodule	Inverse variance weighted	18	0.20913182370491	1.24602217458112	0.866709	-2.23307	2.6513352858839	1.23260747470493	0.10719864841713	14.1729509572407	0.979928	15.3081265926428	17	0.573298
Coffee type: Instant coffee	Nontoxic single thyroid nodule	Inverse variance weighted (multiplicative random effects)	31	1.16950823038958	0.936168308860181	0.211574	-0.665382	3.00439811575554	3.22040854999911	0.514077290105478	20.1740699862067	0.713139	47.8150407969736	30	0.0206842
Coffee type: Ground coffee (include espresso, filter etc)	Nontoxic single thyroid nodule	Inverse variance weighted	98	-0.743824	0.509660740062045	0.144442	-1.74276	0.255111457506794	0.475293109315649	0.175036869649757	1.29060546052362	0.649988	112.548618048686	97	0.133719
Coffee type: Other type of coffee	Nontoxic single thyroid nodule	Inverse variance weighted	5	4.98653138346729	7.96336463860823	0.531194	-10.6217	20.5947260751394	146.427640284939	2.43820510709925e-05	879378596.041249	0.938578	4.66777840616726	4	0.323114

## Sheet: Table S8
Table S8. Causality of genetically determined 45 dietary habits on nontoxic goitre/thyroid nodule using IVW.
exposure	outcome	method	nsnp	b	se	pval	lo_ci	up_ci	or	or_lci95	or_uci95	p_fdr	Q	Q_df	Heterogeneity_pval
Average weekly fortified wine intake	nontoxic goitre/thyroid nodule	Inverse variance weighted	22	-0.127116	0.448956883203033	0.777072	-1.00707	0.752839465508605	0.880631490899317	0.365287152089272	2.1230197074493	0.914382	16.0598220604108	21	0.766281
Bread intake	nontoxic goitre/thyroid nodule	Inverse variance weighted	108	0.199544748702072	0.127574440398897	0.117784	-0.0505012	0.44959065188391	1.22084683952017	0.950752831046788	1.56767033123148	0.586821	124.246998297765	107	0.121806
lamb/mutton intake	nontoxic goitre/thyroid nodule	Inverse variance weighted (multiplicative random effects)	129	-0.20397	0.167786682440303	0.224118	-0.532832	0.124892098958148	0.815486999644193	0.586940576857382	1.13302619176435	0.614156	164.820616193464	128	0.0156858
Hot drink temperature	nontoxic goitre/thyroid nodule	Inverse variance weighted (multiplicative random effects)	205	0.0940581318371878	0.149691381319623	0.529777	-0.199337	0.387453239223648	1.09862360906969	0.819273771583216	1.47322406290741	0.831819	248.661839406952	204	0.0178602
Cheese intake	nontoxic goitre/thyroid nodule	Inverse variance weighted (multiplicative random effects)	198	-0.0422779	0.086067093367884	0.62327	-0.210969	0.126413562613786	0.958603308967659	0.809798811211036	1.13475136199511	0.862553	252.315868256266	197	0.00473441
Water intake	nontoxic goitre/thyroid nodule	Inverse variance weighted	153	-0.0657697	0.107207500550673	0.539559	-0.275896	0.144356969589197	0.936346450571203	0.75889152313649	1.15529644062134	0.831819	158.291791511422	152	0.346748
Cereal intake	nontoxic goitre/thyroid nodule	Inverse variance weighted (multiplicative random effects)	171	-0.000710845	0.113965369824357	0.995023	-0.224083	0.222661280326755	0.999289408061133	0.7992488184356	1.24939730660813	0.995023	212.444657656936	170	0.0150185
Dried fruit intake	nontoxic goitre/thyroid nodule	Inverse variance weighted	152	-0.0721991	0.12217222274368	0.554546	-0.311657	0.167258441483372	0.930345631509264	0.732232881368491	1.18205971910293	0.831819	168.338002601399	151	0.158681
Alcohol usually taken with meals	nontoxic goitre/thyroid nodule	Inverse variance weighted (multiplicative random effects)	148	-0.296934	0.172556108103454	0.0852878	-0.635144	0.0412760772642136	0.743093133193365	0.529859253836862	1.04213977693243	0.536207	177.293176772944	147	0.0449033
Average weekly spirits intake	nontoxic goitre/thyroid nodule	Inverse variance weighted	43	0.259066381565944	0.185312736780572	0.162114	-0.104147	0.622279345655865	1.29571981388358	0.901093203224024	1.86317001402695	0.607929	52.8530604663929	42	0.121685
Non-oily fish intake	nontoxic goitre/thyroid nodule	Inverse variance weighted	68	0.250385499411914	0.194595637636769	0.1982	-0.131022	0.631792949179982	1.2845205031524	0.8771985193598	1.8809800593634	0.614156	84.1293489620367	67	0.0769133
Salad / raw vegetable intake	nontoxic goitre/thyroid nodule	Inverse variance weighted	107	-0.161114	0.184043029471145	0.381349	-0.521838	0.199610520343211	0.851195184753534	0.593428730715333	1.22092713926108	0.755637	120.256378971563	106	0.162631
Oily fish intake	nontoxic goitre/thyroid nodule	Inverse variance weighted (multiplicative random effects)	166	-0.20093	0.107779021358161	0.0622827	-0.412177	0.010316811372003	0.817969629769325	0.662207086582477	1.01037021315783	0.536207	213.997174126762	165	0.00613049
Beef intake	nontoxic goitre/thyroid nodule	Inverse variance weighted	98	0.207681822496616	0.168100879135862	0.21666	-0.121796	0.537159545602906	1.23082148753196	0.88532904518236	1.71113953892514	0.614156	120.791658063683	97	0.0512797
Fresh fruit intake	nontoxic goitre/thyroid nodule	Inverse variance weighted (multiplicative random effects)	139	0.0785561776677669	0.178974711395779	0.660717	-0.272234	0.429346612003494	1.08172412219374	0.76167581255136	1.53625342600322	0.864297	174.115277042205	138	0.0202738
Average weekly beer plus cider intake	nontoxic goitre/thyroid nodule	Inverse variance weighted	102	0.0293443949749855	0.153513692749646	0.848407	-0.271542	0.330231232764291	1.02977918418855	0.762202932743968	1.39128980305859	0.914382	108.811782297753	101	0.280046
Coffee intake	nontoxic goitre/thyroid nodule	Inverse variance weighted (multiplicative random effects)	116	-0.135889	0.14972587151528	0.364099	-0.429351	0.157574067148232	0.87293983676466	0.650931184853191	1.17066746277116	0.755637	183.262336086351	115	5.38015e-05
Average weekly red wine intake	nontoxic goitre/thyroid nodule	Inverse variance weighted	95	-0.401282	0.126639200917589	0.00153122	-0.649495	-0.153069	0.669461457311476	0.522309727860362	0.858070640693533	0.068905	88.3562494299368	94	0.644777
pork intake	nontoxic goitre/thyroid nodule	Inverse variance weighted	83	0.0416371180534358	0.199898540819106	0.835002	-0.350164	0.433438258058883	1.04251609982985	0.704572514881343	1.54255210847597	0.914382	94.4822852718224	82	0.163376
Average weekly champagne plus white wine intake	nontoxic goitre/thyroid nodule	Inverse variance weighted	46	-0.22159	0.190869416430141	0.245663	-0.595694	0.152514335957789	0.801244031111936	0.551180037459776	1.16475915991308	0.614156	49.187612207472	45	0.309158
Tea intake	nontoxic goitre/thyroid nodule	Inverse variance weighted (multiplicative random effects)	136	0.248958721485795	0.106585494309602	0.0195035	0.0400511526389752	0.457866290332616	1.28268908447741	1.04086401577187	1.58069763437579	0.219414	197.711783950102	135	0.00035393
Processed meat intake	nontoxic goitre/thyroid nodule	Inverse variance weighted (multiplicative random effects)	124	-0.00826782	0.125087587793839	0.947301	-0.253439	0.236903847758282	0.991766260142372	0.776126701969106	1.26731925632928	0.968831	162.416565509654	123	0.0099742
Poultry intake	nontoxic goitre/thyroid nodule	Inverse variance weighted (multiplicative random effects)	79	0.514665046752911	0.196469775432349	0.00880424	0.129584286905508	0.899745806600314	1.67307800502225	1.13835505584433	2.45897797573626	0.143355	121.52316952986	78	0.00117908
Cooked vegetable intake	nontoxic goitre/thyroid nodule	Inverse variance weighted (multiplicative random effects)	91	0.0835764894993771	0.197539004077931	0.672231	-0.3036	0.470752937492122	1.08716836907693	0.738156100472285	1.60119934247671	0.864297	133.188439653515	90	0.00211228
Salt added to food	nontoxic goitre/thyroid nodule	Inverse variance weighted (multiplicative random effects)	238	0.0785618220186875	0.0906653985213387	0.386214	-0.0991424	0.256266003120511	1.08173022784151	0.905613776499581	1.29209638390102	0.755637	301.366861056733	237	0.00293855
Age when last ate meat	nontoxic goitre/thyroid nodule	Inverse variance weighted	11	-0.0352237	0.0931815321244201	0.705422	-0.217859	0.147412122683177	0.965389453521229	0.804238442703681	1.15883144535706	0.874401	11.4860417075089	10	0.320924
Milk type used: Full cream	nontoxic goitre/thyroid nodule	Inverse variance weighted	25	0.240846062924889	1.04976762958152	0.818536	-1.8167	2.29839061690466	1.27232516221849	0.162561564409724	9.95814308438993	0.914382	30.0792424992955	24	0.182139
Milk type used: Semi-skimmed	nontoxic goitre/thyroid nodule	Inverse variance weighted (multiplicative random effects)	13	-0.153493	0.947073025212965	0.87125	-2.00976	1.70276991568017	0.857706584801331	0.134021325904274	5.48913078308907	0.914382	21.8789	12	0.0388991
Milk type used: Skimmed	nontoxic goitre/thyroid nodule	Inverse variance weighted (multiplicative random effects)	29	-0.300725	0.628927201427567	0.632539	-1.53342	0.931971988505856	0.740281080573006	0.215795810298323	2.53951213184696	0.862553	51.1594977582677	28	0.00478742
Milk type used: Soya	nontoxic goitre/thyroid nodule	Inverse variance weighted	24	-2.09095	1.45787144275478	0.151502	-4.94837	0.766481526330735	0.123570121147766	0.00709493216575383	2.15218052600666	0.607929	29.256521097055	23	0.171955
Milk type used: Other type of milk	nontoxic goitre/thyroid nodule	Inverse variance weighted	12	-2.6184	2.19786814248619	0.233521	-6.92622	1.68941910745631	0.0729192618604661	0.00098170076982611	5.41633348338626	0.614156	6.05090395375398	11	0.869946
Milk type used: Never/rarely have milk	nontoxic goitre/thyroid nodule	Inverse variance weighted	18	-2.56787	1.48344175880865	0.0834476	-5.47542	0.339673658183035	0.0766985719764149	0.00418847724822833	1.40448917221876	0.536207	17.2082670381424	17	0.440345
Bread type: White	nontoxic goitre/thyroid nodule	Inverse variance weighted	118	0.241805454876566	0.22962770745025	0.292326	-0.208265	0.691875761479056	1.27354640647132	0.811991950760658	1.99745877765983	0.657734	125.58380109313	117	0.277154
Bread type: Brown	nontoxic goitre/thyroid nodule	Inverse variance weighted	18	0.534587768675323	0.86642137346365	0.53723	-1.1636	2.23277366066408	1.70674452366088	0.312360245788132	9.32569655814082	0.831819	13.3310802155833	17	0.713756
Bread type: Wholemeal or wholegrain	nontoxic goitre/thyroid nodule	Inverse variance weighted (multiplicative random effects)	84	-0.710446	0.274148891210955	0.00955698	-1.24778	-0.173114	0.491425084943962	0.287142233447687	0.841041776448318	0.143355	113.25314977763	83	0.0153185
Bread type: Other type of bread	nontoxic goitre/thyroid nodule	Inverse variance weighted	19	1.59539219943093	1.44519892078265	0.269625	-1.2372	4.42798208416492	4.93026233906494	0.290196300910626	83.7622211438467	0.638586	21.9343560188603	18	0.234913
Cereal type: Bran cereal (e.g. All Bran, Branflakes)	nontoxic goitre/thyroid nodule	Inverse variance weighted (multiplicative random effects)	13	-1.45951	1.19426330163858	0.221668	-3.80027	0.881241457942317	0.232349026497794	0.0223647172548787	2.41389459563573	0.614156	27.2064338266404	12	0.00721527
Cereal type: Biscuit cereal (e.g. Weetabix)	nontoxic goitre/thyroid nodule	Inverse variance weighted	26	-0.0913446	0.574833241387256	0.873743	-1.21802	1.03532858114872	0.912703164782704	0.29581597470099	2.81603137844867	0.914382	31.3971409137371	25	0.176204
Cereal type: Oat cereal (e.g. Ready Brek, porridge)	nontoxic goitre/thyroid nodule	Inverse variance weighted	19	-0.419629	0.584021542084816	0.472439	-1.56431	0.725053545676091	0.657290841838786	0.209232145525426	2.06484166034917	0.831819	19.4848550547114	18	0.362555
Cereal type: Muesli	nontoxic goitre/thyroid nodule	Inverse variance weighted	51	-0.133512	0.371010932617784	0.718952	-0.860693	0.593669632863013	0.875017148030124	0.422868838283607	1.81062055188202	0.874401	63.5321901136512	50	0.0946346
Cereal type: Other (e.g. Cornflakes, Frosties)	nontoxic goitre/thyroid nodule	Inverse variance weighted	49	0.210025539031633	0.353064028822393	0.551934	-0.48198	0.902031035523524	1.23370956730207	0.617559439100244	2.46460372894666	0.831819	50.4105754153771	48	0.378335
Coffee type: Decaffeinated coffee (any type)	nontoxic goitre/thyroid nodule	Inverse variance weighted (multiplicative random effects)	18	1.24547167549045	0.823447984605648	0.130405	-0.368486	2.85942972531752	3.47457328394773	0.69178063550397	17.4515719086705	0.586821	32.8954192971775	17	0.0116205
Coffee type: Instant coffee	nontoxic goitre/thyroid nodule	Inverse variance weighted	30	0.299619832934871	0.400695321692755	0.454611	-0.485743	1.08498266345267	1.34934573324795	0.615239905139596	2.95938851271574	0.831819	36.4301412438323	29	0.161368
Coffee type: Ground coffee (include espresso, filter etc)	nontoxic goitre/thyroid nodule	Inverse variance weighted (multiplicative random effects)	96	-0.452911	0.271537837751439	0.0953257	-0.985126	0.0793027386864819	0.635774445930733	0.373392331404385	1.08253199678269	0.536207	135.312652580459	95	0.00417897
Coffee type: Other type of coffee	nontoxic goitre/thyroid nodule	Inverse variance weighted	5	1.88434955754332	3.51570819488494	0.591972	-5.00644	8.77513761951779	6.58207179041145	0.00669470405679662	6471.33445878717	0.859315	2.76940354818797	4	0.597126

## Sheet: Table S9
Table S9. Causality of genetically determined 45 dietary habits on benign neoplasm of thyroid gland using IVW.
exposure	outcome	method	nsnp	b	se	pval	lo_ci	up_ci	or	or_lci95	or_uci95	p_fdr	Q	Q_df	Heterogeneity_pval
Average weekly fortified wine intake	Benign neoplasm of thyroid gland	Inverse variance weighted	22	-1.49003	1.43419350130502	0.298836	-4.30105	1.32098837039879	0.225365693399057	0.0135543174052071	3.74712309317222	0.977737	14.0896896878331	21	0.865716
Bread intake	Benign neoplasm of thyroid gland	Inverse variance weighted	109	0.0191399827318507	0.37771926644824	0.959586	-0.72119	0.7594697449704	1.01932432643482	0.486173472481628	2.13714268933309	0.981784	105.065933237862	108	0.56198
lamb/mutton intake	Benign neoplasm of thyroid gland	Inverse variance weighted	129	0.260904298522748	0.47895179340506	0.585932	-0.677841	1.19964981359667	1.29810342907319	0.50771185009878	3.31895446648279	0.977737	130.513189847848	128	0.421651
Hot drink temperature	Benign neoplasm of thyroid gland	Inverse variance weighted	208	-0.0451393	0.43279265300829	0.916933	-0.893413	0.803134274288552	0.955864296181289	0.409256604213415	2.23252732712823	0.981784	207.098296939608	207	0.485003
Cheese intake	Benign neoplasm of thyroid gland	Inverse variance weighted	199	-0.183262	0.242623874814978	0.45005	-0.658804	0.292281109769827	0.832550261423639	0.517469610362107	1.33947950549508	0.977737	178.253477549849	198	0.83978
Water intake	Benign neoplasm of thyroid gland	Inverse variance weighted	153	-0.100127	0.336972995963441	0.766363	-0.760594	0.560340270035819	0.904722690068176	0.467388774465849	1.75126830305165	0.980315	115.022706402631	152	0.98879
Cereal intake	Benign neoplasm of thyroid gland	Inverse variance weighted	171	0.266813641451266	0.337349201008013	0.428995	-0.394391	0.928018075426971	1.30579707720615	0.674090575203004	2.52949094611897	0.977737	180.624349819524	170	0.274059
Dried fruit intake	Benign neoplasm of thyroid gland	Inverse variance weighted	152	-0.018046	0.371097291248983	0.961215	-0.745397	0.709304656669453	0.982115820422623	0.474545998316612	2.03257742799648	0.981784	147.150153225352	151	0.573381
Alcohol usually taken with meals	Benign neoplasm of thyroid gland	Inverse variance weighted	149	-0.307777	0.501989501747462	0.539801	-1.29168	0.676122658322719	0.73507939506808	0.274809763846751	1.96623915209569	0.977737	124.132552327068	148	0.923705
Average weekly spirits intake	Benign neoplasm of thyroid gland	Inverse variance weighted	43	-0.204224	0.52952929772031	0.69974	-1.2421	0.833653169303632	0.815279520805888	0.288776664228812	2.30171194345129	0.977737	35.4446006197155	42	0.752526
Non-oily fish intake	Benign neoplasm of thyroid gland	Inverse variance weighted	68	-0.376227	0.602509534806078	0.532343	-1.55715	0.804692008315818	0.686446711730074	0.210736789334543	2.23600772097268	0.977737	78.1386509553488	67	0.165917
Salad / raw vegetable intake	Benign neoplasm of thyroid gland	Inverse variance weighted (multiplicative random effects)	107	0.0597077904858121	0.638373944702574	0.925482	-1.19151	1.31092072210286	1.06152631313273	0.303763712555341	3.70958763966212	0.981784	140.366082278586	106	0.0142848
Oily fish intake	Benign neoplasm of thyroid gland	Inverse variance weighted	167	0.00751556283346999	0.329157447277028	0.981784	-0.637633	0.652664159496445	1.00754387556007	0.52854198562432	1.92065093935632	0.981784	196.569816625732	166	0.0525479
Beef intake	Benign neoplasm of thyroid gland	Inverse variance weighted	98	-0.546247	0.497981662738745	0.272675	-1.52229	0.42979662310673	0.579118918862754	0.218211283578266	1.53694491267898	0.977737	103.091548914827	97	0.316982
Fresh fruit intake	Benign neoplasm of thyroid gland	Inverse variance weighted	141	1.54694161993445	0.50737759930253	0.00229684	0.55248152530149	2.54140171456741	4.69708272847095	1.73755947016036	12.6974567126982	0.103358	122.69819705609	140	0.85075
Average weekly beer plus cider intake	Benign neoplasm of thyroid gland	Inverse variance weighted	102	-0.202471	0.473700865361166	0.669071	-1.13092	0.725982833546776	0.816710279097274	0.322734731247939	2.06676138450905	0.977737	97.5027642300537	101	0.580002
Coffee intake	Benign neoplasm of thyroid gland	Inverse variance weighted	117	0.38331241371896	0.379735044169757	0.312773	-0.360968	1.12759310029168	1.46713631198934	0.697001111972279	3.08821452503407	0.977737	111.443395170676	116	0.602272
Average weekly red wine intake	Benign neoplasm of thyroid gland	Inverse variance weighted	95	-0.911978	0.414025471036954	0.0276151	-1.72347	-0.100489	0.40172863389755	0.178446153989336	0.904395481131166	0.62134	97.9771959693293	94	0.368982
pork intake	Benign neoplasm of thyroid gland	Inverse variance weighted	83	-0.348519	0.597452385481301	0.559663	-1.51953	0.822487832101171	0.705732616466881	0.218815686213655	2.27615549215644	0.977737	76.8237434503926	82	0.640825
Average weekly champagne plus white wine intake	Benign neoplasm of thyroid gland	Inverse variance weighted	46	0.293751987943349	0.652721691780096	0.65268	-0.985583	1.57308650383234	1.34145116634458	0.373221751499882	4.82150685070081	0.977737	55.9845501835991	45	0.126276
Tea intake	Benign neoplasm of thyroid gland	Inverse variance weighted	137	-0.0772024	0.281985327266057	0.784252	-0.629894	0.475488792247868	0.925702426925097	0.532648423512725	1.60880037448293	0.980315	109.553943778565	136	0.953521
Processed meat intake	Benign neoplasm of thyroid gland	Inverse variance weighted	125	0.014705888398669	0.346173765732756	0.966115	-0.663795	0.693206469234871	1.01481455198692	0.514893759188514	2.00011858086507	0.981784	122.321836685329	124	0.525774
Poultry intake	Benign neoplasm of thyroid gland	Inverse variance weighted	80	0.176512032918697	0.52922424155349	0.738734	-0.860767	1.21379154636354	1.19304878253223	0.422837438255101	3.36622368013427	0.977737	87.935966747185	79	0.230157
Cooked vegetable intake	Benign neoplasm of thyroid gland	Inverse variance weighted	92	0.0461463518753922	0.540065732858998	0.931907	-1.01238	1.10467518827903	1.04722766347478	0.363352266363178	3.01824394856171	0.981784	98.9847204715112	91	0.266155
Salt added to food	Benign neoplasm of thyroid gland	Inverse variance weighted	240	0.273233335224035	0.260649761012926	0.294511	-0.23764	0.78410686680937	1.31420685980337	0.788486340316011	2.19044970349395	0.977737	245.833031090491	239	0.366916
Age when last ate meat	Benign neoplasm of thyroid gland	Inverse variance weighted	11	0.103101034299688	0.279491917885207	0.712212	-0.444703	0.650905193354694	1.10860341038713	0.641014549138354	1.91727554885295	0.977737	7.05798806436102	10	0.719959
Milk type used: Full cream	Benign neoplasm of thyroid gland	Inverse variance weighted	25	1.48947346859785	3.46490956439125	0.667288	-5.30175	8.28069621480471	4.43475986383044	0.00498286985607365	3946.94134462875	0.977737	31.8954113028185	24	0.129608
Milk type used: Semi-skimmed	Benign neoplasm of thyroid gland	Inverse variance weighted	13	-1.50091	2.25025217332621	0.504774	-5.9114	2.90958368274007	0.222927075437377	0.00270837938280091	18.3491579055175	0.977737	10.3170963628079	12	0.588164
Milk type used: Skimmed	Benign neoplasm of thyroid gland	Inverse variance weighted	29	-1.19218	1.62921507273658	0.464319	-4.38544	2.00107841101335	0.303557833468461	0.0124573474425852	7.39702883657734	0.977737	33.2970314059789	28	0.224979
Milk type used: Soya	Benign neoplasm of thyroid gland	Inverse variance weighted	24	0.268456614590886	4.14809489439833	0.948398	-7.86181	8.3987226076116	1.30794423010407	0.000385176310778409	4441.3897251503	0.981784	15.4929859380068	23	0.876099
Milk type used: Other type of milk	Benign neoplasm of thyroid gland	Inverse variance weighted	12	-6.97398	7.08110672373311	0.324687	-20.8529	6.90498972557374	0.000935921031648131	8.78374011790157e-10	997.23826721158	0.977737	5.69226858647559	11	0.893088
Milk type used: Never/rarely have milk	Benign neoplasm of thyroid gland	Inverse variance weighted	18	2.40353581080058	4.92670639097805	0.62565	-7.25281	12.0598803371176	11.0622212336734	0.000708182509637746	172798.306873369	0.977737	18.4005307350243	17	0.364004
Bread type: White	Benign neoplasm of thyroid gland	Inverse variance weighted	118	0.847098058698103	0.710998101094272	0.233488	-0.546458	2.24065433684288	2.33286717596316	0.57899686296477	9.39947970152904	0.977737	95.6204031926223	117	0.926313
Bread type: Brown	Benign neoplasm of thyroid gland	Inverse variance weighted	18	0.966198169568047	2.7765206729638	0.727849	-4.47578	6.4081786885771	2.62793448200598	0.0113813144755028	606.78752498937	0.977737	14.4321143896566	17	0.636313
Bread type: Wholemeal or wholegrain	Benign neoplasm of thyroid gland	Inverse variance weighted	84	0.268100085567211	0.801001929497694	0.737847	-1.30186	1.83806386738269	1.30747799314313	0.272024349560927	6.28435912194214	0.977737	94.074923414272	83	0.190707
Bread type: Other type of bread	Benign neoplasm of thyroid gland	Inverse variance weighted	19	-2.30559	4.20896850018712	0.583842	-10.5552	5.94398536919435	0.0996996720714795	2.60583800233757e-05	381.452131799592	0.977737	16.8374665541135	18	0.534305
Cereal type: Bran cereal (e.g. All Bran, Branflakes)	Benign neoplasm of thyroid gland	Inverse variance weighted	13	-2.29014	2.99713796551873	0.444802	-8.16453	3.58425	0.101251893333448	0.000284569147136604	36.0262031452292	0.977737	16.8540315707492	12	0.155171
Cereal type: Biscuit cereal (e.g. Weetabix)	Benign neoplasm of thyroid gland	Inverse variance weighted	27	1.52109062205195	1.79905878624789	0.397836	-2.00506	5.04724584309782	4.57721448498669	0.134651597056848	155.593345340916	0.977737	32.4188938043828	26	0.179632
Cereal type: Oat cereal (e.g. Ready Brek, porridge)	Benign neoplasm of thyroid gland	Inverse variance weighted	19	2.14813701664822	1.79664378381353	0.231838	-1.37328	5.66955883292275	8.56887983742339	0.253273638502645	289.906608924222	0.977737	10.6435335368354	18	0.908867
Cereal type: Muesli	Benign neoplasm of thyroid gland	Inverse variance weighted	51	-0.474041	1.0559321943334	0.653481	-2.54367	1.59558578821598	0.622481535657557	0.0785776152338398	4.93121687495192	0.977737	47.7711747135412	50	0.563285
Cereal type: Other (e.g. Cornflakes, Frosties)	Benign neoplasm of thyroid gland	Inverse variance weighted	49	-0.0938807	1.15368596855335	0.935144	-2.35511	2.16734378937941	0.91039135727234	0.0948835235654434	8.73505106315452	0.981784	52.3376603787615	48	0.309366
Coffee type: Decaffeinated coffee (any type)	Benign neoplasm of thyroid gland	Inverse variance weighted	18	-0.894827	1.89815822223092	0.637342	-4.61522	2.82556311487506	0.408678293585302	0.00990003371521462	16.8704423088092	0.977737	11.5528293141182	17	0.826426
Coffee type: Instant coffee	Benign neoplasm of thyroid gland	Inverse variance weighted (multiplicative random effects)	31	-2.00858	1.42637459984832	0.15908	-4.80428	0.787111890073953	0.134178761687831	0.008194627344576	2.19704195578785	0.977737	47.7305349220449	30	0.0210877
Coffee type: Ground coffee (include espresso, filter etc)	Benign neoplasm of thyroid gland	Inverse variance weighted	98	0.267851463545331	0.775536059968627	0.729812	-1.2522	1.78790214108384	1.30715296572707	0.285875403840464	5.97690061073814	0.977737	112.281195027053	97	0.137509
Coffee type: Other type of coffee	Benign neoplasm of thyroid gland	Inverse variance weighted	5	-5.01907	11.2757227718313	0.656232	-27.1195	17.0813493695912	0.00661068986829141	1.6678530823663e-12	26202080.3851194	0.977737	3.55942982898513	4	0.4689

## Sheet: Table S10
Table S10. Causality of genetically determined 45 dietary habits on Malignant neoplasm of thyroid gland, excluding all cancers (controls excluding all cancers) using IVW.
exposure	outcome	method	nsnp	b	se	pval	lo_ci	up_ci	or	or_lci95	or_uci95	p_fdr	Q	Q_df	Heterogeneity_pval
Average weekly fortified wine intake	Malignant neoplasm of thyroid gland	Inverse variance weighted	22	1.67312655077453	1.06839643290496	0.117345	-0.42093	3.76718355926826	5.32880255067177	0.656435749861154	43.2580593455675	0.440043	27.6708941105291	21	0.14973434271575
Bread intake	Malignant neoplasm of thyroid gland	Inverse variance weighted (multiplicative random effects)	109	-0.00450447	0.275748446118918	0.986967	-0.544971	0.535962485385437	0.995505660897222	0.579858353482892	1.70909242735891	0.986967	137.476101594908	108	0.0292428616855088
lamb/mutton intake	Malignant neoplasm of thyroid gland	Inverse variance weighted	129	-0.327509	0.314077651820925	0.297057	-0.943101	0.288083061045663	0.720716706400442	0.389418244577375	1.33386809200074	0.717354	134.171129947467	128	0.336810551791066
Hot drink temperature	Malignant neoplasm of thyroid gland	Inverse variance weighted	208	-0.466943	0.286885503547176	0.103603	-1.02924	0.0953523017771727	0.626915644815039	0.35727879195352	1.10004633514599	0.423832	217.594270469715	207	0.292983945494188
Cheese intake	Malignant neoplasm of thyroid gland	Inverse variance weighted	199	-0.0934664	0.164053854799969	0.568861	-0.415012	0.228079204836509	0.910768663755675	0.660332418754025	1.25618481740526	0.914241	216.722349225837	198	0.172082540555457
Water intake	Malignant neoplasm of thyroid gland	Inverse variance weighted	153	0.0806521975108592	0.217901867598426	0.711285	-0.346435	0.507739858003775	1.08399381524849	0.70720445868138	1.66153165053274	0.969934	138.253048665093	152	0.780831720499032
Cereal intake	Malignant neoplasm of thyroid gland	Inverse variance weighted (multiplicative random effects)	171	0.301235992229605	0.23885364866559	0.207246	-0.166917	0.769389143614162	1.35152825407215	0.846269714131718	2.15844734964839	0.621739	216.619705912568	170	0.00904615404239164
Dried fruit intake	Malignant neoplasm of thyroid gland	Inverse variance weighted	152	-0.280612	0.240081656693241	0.242476	-0.751172	0.189947940617065	0.755321262871225	0.471813190951914	1.20919	0.681965	122.34433645859	151	0.95796705833075
Alcohol usually taken with meals	Malignant neoplasm of thyroid gland	Inverse variance weighted	149	-0.343553	0.329580421306216	0.297228	-0.989531	0.302424571925541	0.709245851934095	0.371751120473678	1.35313560815841	0.717354	152.574193032194	148	0.381386296543052
Average weekly spirits intake	Malignant neoplasm of thyroid gland	Inverse variance weighted	43	-0.0794988	0.342521167008619	0.816461	-0.75084	0.591842665428052	0.923579108028348	0.471969785486315	1.80731562701098	0.986967	37.5526077531417	42	0.666416595642456
Non-oily fish intake	Malignant neoplasm of thyroid gland	Inverse variance weighted	68	-0.057779	0.391330529634606	0.882621	-0.824787	0.709228839096907	0.943858518077487	0.438328417876708	2.03242332875167	0.986967	78.8771787326886	67	0.152017610079227
Salad / raw vegetable intake	Malignant neoplasm of thyroid gland	Inverse variance weighted (multiplicative random effects)	107	-0.0467004	0.408863116769667	0.909063	-0.848072	0.754671311108822	0.954373287136542	0.428239737175805	2.12691231599997	0.986967	137.811402305546	106	0.0205379722533377
Oily fish intake	Malignant neoplasm of thyroid gland	Inverse variance weighted	167	-0.612717	0.201057381508532	0.00230774	-1.00679	-0.218645	0.541876601014111	0.365390203907784	0.803607342469179	0.103848	175.383772122129	166	0.293897312393603
Beef intake	Malignant neoplasm of thyroid gland	Inverse variance weighted	98	-0.153756	0.312368516782554	0.62256	-0.765998	0.458486652303272	0.857481529092858	0.464869790292478	1.5816785433031	0.93788	95.8944945959898	97	0.512660817719189
Fresh fruit intake	Malignant neoplasm of thyroid gland	Inverse variance weighted	141	0.621478017792889	0.339559441847105	0.0672129	-0.0440585	1.28701452381321	1.86167760201677	0.956897988569112	3.6219571315366	0.392753	149.849766509917	140	0.269277998190222
Average weekly beer plus cider intake	Malignant neoplasm of thyroid gland	Inverse variance weighted	102	0.217635054793713	0.306745275181181	0.478016	-0.383586	0.818855794148828	1.24313330928364	0.681413688914202	2.26790340404368	0.796693	80.2021839128056	101	0.937003971263766
Coffee intake	Malignant neoplasm of thyroid gland	Inverse variance weighted	116	-0.463749	0.270974651905096	0.0870049	-0.99486	0.0673608214258997	0.628921081788596	0.369775278212391	1.06968137250903	0.392753	139.42104461012	115	0.0603476657253501
Average weekly red wine intake	Malignant neoplasm of thyroid gland	Inverse variance weighted	95	-0.270743	0.262788218610966	0.302883	-0.785808	0.244321717508419	0.762812368358243	0.455751260595669	1.27675501886662	0.717354	72.4920797505426	94	0.951307930955385
pork intake	Malignant neoplasm of thyroid gland	Inverse variance weighted	83	-0.327258	0.386472179017813	0.397116	-1.08474	0.430227001723597	0.720897389207912	0.337988320095645	1.53760652326601	0.771149	79.6035327531128	82	0.554394350167301
Average weekly champagne plus white wine intake	Malignant neoplasm of thyroid gland	Inverse variance weighted	46	-0.790081	0.383774275094611	0.0395217	-1.54228	-0.0378837	0.45380792490626	0.213893121162174	0.96282494541552	0.392753	46.2221888966129	45	0.421572873460028
Tea intake	Malignant neoplasm of thyroid gland	Inverse variance weighted	137	-0.150946	0.182295863191408	0.407655	-0.508246	0.206353949637496	0.859894181375307	0.601549872128398	1.22918819772483	0.771149	125.018173378828	136	0.740203553838066
Processed meat intake	Malignant neoplasm of thyroid gland	Inverse variance weighted (multiplicative random effects)	125	-0.101244	0.247495525406444	0.682486	-0.586335	0.383847415289396	0.903712667764076	0.556362597060794	1.46792144222453	0.959746	151.652155421801	124	0.0463106907498509
Poultry intake	Malignant neoplasm of thyroid gland	Inverse variance weighted	80	0.0678563427719475	0.343325458754156	0.843323	-0.605062	0.740774241930094	1.0702115538098	0.546040813305978	2.09755890401948	0.986967	88.4942702251974	79	0.217818450537136
Cooked vegetable intake	Malignant neoplasm of thyroid gland	Inverse variance weighted	92	0.643596525683108	0.334823043962738	0.0545807	-0.0126566	1.29984969185007	1.90331390169974	0.987423117944455	3.66874518387289	0.392753	83.5320832760669	91	0.698357353501943
Salt added to food	Malignant neoplasm of thyroid gland	Inverse variance weighted	240	0.315293360456759	0.170556491572959	0.0645134	-0.0189974	0.649584083939758	1.37066134982261	0.98118194959045	1.91474429047713	0.392753	251.862263281064	239	0.27144905359792
Age when last ate meat	Malignant neoplasm of thyroid gland	Inverse variance weighted (multiplicative random effects)	11	-0.0183879	0.268943694797106	0.94549	-0.545518	0.508741741678264	0.981780125853615	0.579541768548108	1.66319714614517	0.986967	22.350992709131	10	0.0134130227835099
Milk type used: Full cream	Malignant neoplasm of thyroid gland	Inverse variance weighted	25	2.51070039340409	1.94483319331983	0.196718	-1.30117	6.32257345231095	12.3135513711647	0.272212391713967	557.004574316487	0.621739	16.5916706171531	24	0.865546931221388
Milk type used: Semi-skimmed	Malignant neoplasm of thyroid gland	Inverse variance weighted	13	-0.63681	1.48882064942412	0.668849	-3.5549	2.28127814345165	0.528976998365614	0.0285842674323012	9.78918439881696	0.959746	12.5422363418189	12	0.403170974658952
Milk type used: Skimmed	Malignant neoplasm of thyroid gland	Inverse variance weighted	29	-0.737331	0.970022413262596	0.447184	-2.63858	1.16391259539222	0.478388873379364	0.0714630129450085	3.2024386426204	0.773973	28.2453893768744	28	0.451502217793417
Milk type used: Soya	Malignant neoplasm of thyroid gland	Inverse variance weighted	24	0.620781370330725	2.68143277827748	0.816918	-4.63483	5.87638961575458	1.86038112068761	0.00970778755269195	356.519742055043	0.986967	22.1456496201854	23	0.511473982691582
Milk type used: Other type of milk	Malignant neoplasm of thyroid gland	Inverse variance weighted	12	-12.0064	4.5919528809745	0.00893165	-21.0066	-3.00617	6.10505871318803e-06	7.53252604735532e-10	0.0494810660556019	0.200962	8.34097302726353	11	0.682473446601549
Milk type used: Never/rarely have milk	Malignant neoplasm of thyroid gland	Inverse variance weighted	18	0.620790527354545	3.79336608270526	0.870005	-6.81421	8.05578804945685	1.86039815631984	0.00109806362122257	3151.98612643661	0.986967	26.1204718099092	17	0.0722934529426059
Bread type: White	Malignant neoplasm of thyroid gland	Inverse variance weighted	118	-0.0164392	0.463191316595415	0.971688	-0.924294	0.891415780194742	0.983695185912995	0.396811397335855	2.43857970130176	0.986967	118.705364573857	117	0.438610659873722
Bread type: Brown	Malignant neoplasm of thyroid gland	Inverse variance weighted	18	3.33445730351499	1.87724670764584	0.0756919	-0.344946	7.01386085050084	28.0631493179883	0.708258425959186	1111.9392594266	0.392753	18.6253946101639	17	0.350452890283088
Bread type: Wholemeal or wholegrain	Malignant neoplasm of thyroid gland	Inverse variance weighted	84	-0.430591	0.524060461910813	0.411279	-1.45775	0.596567178360954	0.650124544850677	0.232759433664008	1.8158745154339	0.771149	96.031768970969	83	0.155284476209395
Bread type: Other type of bread	Malignant neoplasm of thyroid gland	Inverse variance weighted	19	-1.47224	3.01429931011979	0.625254	-7.38027	4.43578740950437	0.229411203241969	0.000623435101192175	84.4185707097444	0.93788	22.1100326330385	18	0.227136663631321
Cereal type: Bran cereal (e.g. All Bran, Branflakes)	Malignant neoplasm of thyroid gland	Inverse variance weighted	13	-0.0722096	1.64081832571088	0.964898	-3.28821	3.14379436551315	0.930335920811403	0.0373204639550292	23.1916979005124	0.986967	8.48119706995845	12	0.746487317759005
Cereal type: Biscuit cereal (e.g. Weetabix)	Malignant neoplasm of thyroid gland	Inverse variance weighted (multiplicative random effects)	27	1.15453467545264	1.29854372973484	0.37395	-1.39061	3.69968038573294	3.17254681009501	0.248923157434181	40.4343788902219	0.771149	40.0308807722063	26	0.0387406923884408
Cereal type: Oat cereal (e.g. Ready Brek, porridge)	Malignant neoplasm of thyroid gland	Inverse variance weighted	19	1.98803989609974	1.16264302754428	0.0872785	-0.29074	4.26682023008653	7.30120860003923	0.747709729950109	71.294574466543	0.392753	17.9977742370263	18	0.455799241797915
Cereal type: Muesli	Malignant neoplasm of thyroid gland	Inverse variance weighted	50	-1.36536	0.688057898140407	0.0472155	-2.71395	-0.0167624	0.255289801423882	0.0662745455870234	0.983377285106666	0.392753	30.2088128029483	49	0.984058315081015
Cereal type: Other (e.g. Cornflakes, Frosties)	Malignant neoplasm of thyroid gland	Inverse variance weighted	49	0.725509421592023	0.743965454491992	0.329465	-0.732663	2.18368171239633	2.06578318652558	0.480627436539395	8.87893584365113	0.741296	52.0507939503309	48	0.319182051316256
Coffee type: Decaffeinated coffee (any type)	Malignant neoplasm of thyroid gland	Inverse variance weighted	18	-1.13224	1.46899502635686	0.44085	-4.01147	1.74698867200174	0.322309962609103	0.0181067255692457	5.73729974532381	0.773973	24.2884002501823	17	0.111808370252256
Coffee type: Instant coffee	Malignant neoplasm of thyroid gland	Inverse variance weighted (multiplicative random effects)	31	-0.259753	0.980651788922511	0.791103	-2.18183	1.66232432851249	0.77124192195971	0.112834776620153	5.27154942833353	0.986967	53.8744066260591	30	0.00474782090629649
Coffee type: Ground coffee (include espresso, filter etc)	Malignant neoplasm of thyroid gland	Inverse variance weighted	98	-0.165245	0.506737470144125	0.744352	-1.15845	0.827960290444024	0.847685867542568	0.313972275197683	2.28864580345182	0.985171	115.097446576396	97	0.101421327363195
Coffee type: Other type of coffee	Malignant neoplasm of thyroid gland	Inverse variance weighted	5	-9.26779	7.30137560617759	0.204327	-23.5785	5.04290905774412	9.44172158296167e-05	5.75433051541495e-11	154.920031463879	0.621739	1.6044904934569	4	0.80798482640506

[truncated: 24 more sheets: Table S11, Table S12, Table S13, Table S14, Table S15, Table S16, Table S17, Table S18, Table S19, Table S20, Table S21, Table S22, Table S23, Table S24, Table S25, Table S26, Table S27, Table S28, Table S29, Table S30 …]
